# Supplementary material for: Two new species of Lobellini from Tianmu Mountain, China (Collembola, Neanuridae)
Source: Zookeys. 2018 Jan 2;(726):1–14. doi: 10.3897/zookeys.726.11934 (PMC5769735; doi:10.3897/zookeys.726.11934)
Supplement: XML Treatment for Crossodonthina bidentata [file zookeys.726.11934-treatment1.xml]

<!DOCTYPE tp:taxon-treatment
  PUBLIC "-//TaxonX//DTD Taxonomic Treatment Publishing DTD v0 20100105//EN" "tax-treatment-NSO.dtd">
<tp:taxon-treatment xmlns:tp="http://www.plazi.org/taxpub"><tp:treatment-meta><kwd-group><label>Taxon classification</label><kwd><named-content xmlns:xlink="http://www.w3.org/1999/xlink" content-type="kingdom">Animalia</named-content></kwd><kwd><named-content xmlns:xlink="http://www.w3.org/1999/xlink" content-type="order">Collembola</named-content></kwd><kwd><named-content xmlns:xlink="http://www.w3.org/1999/xlink" content-type="family">Neanuridae</named-content></kwd></kwd-group><mixed-citation publication-type="journal"><person-group><name><surname>Jiang</surname><given-names>Ji-Gang</given-names></name><name><surname>Wang</surname><given-names>Wen-Bin</given-names></name><name><surname>Xia</surname><given-names>Hu</given-names></name></person-group><article-title>Two new species of <tp:taxon-name><tp:taxon-name-part taxon-name-part-type="tribe">Lobellini</tp:taxon-name-part></tp:taxon-name> from Tianmu Mountain, China (<tp:taxon-name><tp:taxon-name-part taxon-name-part-type="order">Collembola</tp:taxon-name-part></tp:taxon-name>, <tp:taxon-name><tp:taxon-name-part taxon-name-part-type="family">Neanuridae</tp:taxon-name-part></tp:taxon-name>)</article-title><source>Zookeys</source><day>2</day><month>1</month><year>2018</year><volume>2018</volume><issue>726</issue><fpage>1</fpage><lpage>14</lpage><pub-id pub-id-type="doi">10.3897/zookeys.726.11934</pub-id></mixed-citation></tp:treatment-meta><tp:nomenclature><tp:taxon-name>
              <tp:taxon-name-part taxon-name-part-type="genus" reg="Crossodonthina">Crossodonthina</tp:taxon-name-part>
              <tp:taxon-name-part taxon-name-part-type="species" reg="bidentata">bidentata</tp:taxon-name-part>
            </tp:taxon-name><tp:taxon-authority>Luo &amp; Chen, 2009</tp:taxon-authority></tp:nomenclature><tp:treatment-sec sec-type="material" id="SECID0ENCAE"><title>Material.</title><p>Three males and two females, on the path from Qili Pavilion to Longfengjian, Tianmu Mountain, Zhejiang Province, China. Coordinates: <named-content xmlns:xlink="http://www.w3.org/1999/xlink" content-type="dwc:verbatimCoordinates" xlink:type="simple"><named-content content-type="geo-json" specific-use="{&#34;type&#34;:&#34;Point&#34;,&#34;coordinates&#34;:[119.438056,30.343333]}" id="NCID0EWCAE" xlink:type="simple">30°20'36"N, 119°26'17"E</named-content></named-content>, 800–1050 m a.s.l., 26 July 2011, leg. Ji-Gang Jiang (collection number: J2011072601). Ten males and eight females, Zhonglie Temple, Tianmu Mountain, Zhejiang Province. Coordinates: <named-content xmlns:xlink="http://www.w3.org/1999/xlink" content-type="dwc:verbatimCoordinates" xlink:type="simple"><named-content content-type="geo-json" specific-use="{&#34;type&#34;:&#34;Point&#34;,&#34;coordinates&#34;:[119.438889,30.384167]}" id="NCID0E5CAE" xlink:type="simple">30°23'03"N, 119°26'20"E</named-content></named-content>, 300–400 m a.s.l., 24 July 2011, leg. Ji-Gang Jiang (collection number: J2011072401). Four males and two females, in bamboo forest, Hengwu, Tianmu Mountain, Zhejiang Province. Coordinates: <named-content xmlns:xlink="http://www.w3.org/1999/xlink" content-type="dwc:verbatimCoordinates" xlink:type="simple"><named-content content-type="geo-json" specific-use="{&#34;type&#34;:&#34;Point&#34;,&#34;coordinates&#34;:[119.437500,30.316944]}" id="NCID0EGDAE" xlink:type="simple">30°19'01"N, 119°26'15"E</named-content></named-content>, 400–500 m a.s.l., 27 July 2011, leg. Ji-Gang Jiang (collection number: J2011072703.</p></tp:treatment-sec><tp:treatment-sec sec-type="description" id="SECID0ELDAE"><title>Short redescription.</title><p>Eyes 2+2. Labrum truncate and chaetal formula as 2/5, 2. Mandible consisting of two basal teeth and three rami. Chaeta O of cephalic tubercle <abbrev xmlns:xlink="http://www.w3.org/1999/xlink" xlink:title="frontal" id="ABBRID0ERDAE" xlink:type="simple">Fr</abbrev> present. Body macrochaeta acuminate and ciliate. Formula of dorsal sensilla on tho<!--PageBreak-->rax and abdomen as 0, 2+<abbrev xmlns:xlink="http://www.w3.org/1999/xlink" xlink:title="s-microchaeta" id="ABBRID0EXDAE" xlink:type="simple">ms</abbrev>, 2/1, 1, 1, 1, 1, 0. Unguis with one inner tooth and no lateral teeth. Unguiculus absent. <abbrev xmlns:xlink="http://www.w3.org/1999/xlink" xlink:title="dorsointernal" id="ABBRID0E2DAE" xlink:type="simple">Di</abbrev> tubercles on <abbrev xmlns:xlink="http://www.w3.org/1999/xlink" xlink:title="abdomen" id="ABBRID0E6DAE" xlink:type="simple">Abd</abbrev>. V fused on the axis.</p></tp:treatment-sec><tp:treatment-sec sec-type="remarks" id="SECID0EDEAE"><title>Remarks.</title><p>
              <italic><tp:taxon-name><tp:taxon-name-part taxon-name-part-type="genus" reg="Crossodonthina">Crossodonthina</tp:taxon-name-part> <tp:taxon-name-part taxon-name-part-type="species" reg="bidentata">bidentata</tp:taxon-name-part></tp:taxon-name></italic> is widely distributed in the mountain from 300 to 1500 m, living in decayed leaves of woody plants as well as bamboo.</p></tp:treatment-sec></tp:taxon-treatment>
