# Supplementary material for: Two new species of Lobellini from Tianmu Mountain, China (Collembola, Neanuridae)
Source: Zookeys. 2018 Jan 2;(726):1–14. doi: 10.3897/zookeys.726.11934 (PMC5769735; doi:10.3897/zookeys.726.11934)
Supplement: XML Treatment for Lobellina fusa [file zookeys.726.11934-treatment2.xml]

<!DOCTYPE tp:taxon-treatment
  PUBLIC "-//TaxonX//DTD Taxonomic Treatment Publishing DTD v0 20100105//EN" "tax-treatment-NSO.dtd">
<tp:taxon-treatment xmlns:tp="http://www.plazi.org/taxpub"><tp:treatment-meta><kwd-group><label>Taxon classification</label><kwd><named-content xmlns:xlink="http://www.w3.org/1999/xlink" content-type="kingdom">Animalia</named-content></kwd><kwd><named-content xmlns:xlink="http://www.w3.org/1999/xlink" content-type="order">Collembola</named-content></kwd><kwd><named-content xmlns:xlink="http://www.w3.org/1999/xlink" content-type="family">Neanuridae</named-content></kwd></kwd-group><mixed-citation publication-type="journal"><person-group><name><surname>Jiang</surname><given-names>Ji-Gang</given-names></name><name><surname>Wang</surname><given-names>Wen-Bin</given-names></name><name><surname>Xia</surname><given-names>Hu</given-names></name></person-group><article-title>Two new species of <tp:taxon-name><tp:taxon-name-part taxon-name-part-type="tribe">Lobellini</tp:taxon-name-part></tp:taxon-name> from Tianmu Mountain, China (<tp:taxon-name><tp:taxon-name-part taxon-name-part-type="order">Collembola</tp:taxon-name-part></tp:taxon-name>, <tp:taxon-name><tp:taxon-name-part taxon-name-part-type="family">Neanuridae</tp:taxon-name-part></tp:taxon-name>)</article-title><source>Zookeys</source><day>2</day><month>1</month><year>2018</year><volume>2018</volume><issue>726</issue><fpage>1</fpage><lpage>14</lpage><pub-id pub-id-type="doi">10.3897/zookeys.726.11934</pub-id></mixed-citation></tp:treatment-meta><tp:nomenclature><tp:taxon-name>
              <tp:taxon-name-part taxon-name-part-type="genus" reg="Lobellina">Lobellina</tp:taxon-name-part>
              <tp:taxon-name-part taxon-name-part-type="species" reg="fusa">fusa</tp:taxon-name-part>
              <object-id xmlns:xlink="http://www.w3.org/1999/xlink" content-type="zoobank" xlink:type="simple">http://zoobank.org/0D0D9A9D-5159-48B6-BEC0-AE0976E274FB</object-id>
            </tp:taxon-name><tp:taxon-status xmlns:xlink="http://www.w3.org/1999/xlink" xlink:type="simple">sp. n.</tp:taxon-status><xref ref-type="fig" rid="F1">Figs 1–4</xref><xref ref-type="fig" rid="F2">, 5–7</xref><xref ref-type="app" rid="app1">, Appendix 1</xref><xref ref-type="table" rid="T1">, Tables 1a</xref><xref ref-type="table" rid="T2">–1b</xref></tp:nomenclature><tp:treatment-sec sec-type="type material" id="SECID0EVGAE"><title>Type material.</title><p>Holotype male on slide, on the path from Longfengjian to Fairy Peak, Tianmu Mountain, Zhejiang Province, China. Coordinates: <named-content xmlns:xlink="http://www.w3.org/1999/xlink" content-type="dwc:verbatimCoordinates" xlink:type="simple"><named-content content-type="geo-json" specific-use="{&#34;type&#34;:&#34;Point&#34;,&#34;coordinates&#34;:[119.435278,30.386389]}" id="NCID0E5GAE" xlink:type="simple">30°23'11"N, 119°26'07"E</named-content></named-content>, 1100–1500 m a.s.l., 25 July 2011, leg. Ji-Gang Jiang (Housed in Hunan University of Arts and Science, J2011072501). Paratypes: three females and two males, same data as holotype (Housed in Hunan University of Arts and Science, J2011072501).</p></tp:treatment-sec><tp:treatment-sec sec-type="etymology" id="SECID0EDHAE"><title>Etymology.</title><p>The species name refers to the fused <abbrev xmlns:xlink="http://www.w3.org/1999/xlink" xlink:title="dorsointernal" id="ABBRID0EJHAE" xlink:type="simple">Di</abbrev> tubercles on head.</p></tp:treatment-sec><tp:treatment-sec sec-type="diagnosis" id="SECID0ENHAE"><title>Diagnosis.</title><p>Habitus typical of the genus <italic><tp:taxon-name><tp:taxon-name-part taxon-name-part-type="genus" reg="Lobellina">Lobellina</tp:taxon-name-part></tp:taxon-name></italic>. Body dorsal tubercles well developed. Cephalic <abbrev xmlns:xlink="http://www.w3.org/1999/xlink" xlink:title="dorsointernal" id="ABBRID0E1HAE" xlink:type="simple">Di</abbrev> tubercles fused. Chaeta O of tubercle <abbrev xmlns:xlink="http://www.w3.org/1999/xlink" xlink:title="frontal" id="ABBRID0E5HAE" xlink:type="simple">Fr</abbrev> present. 3+3 black eyes. Labrum chaetotaxy as 0/2, 2. Mandible with six teeth. Maxilla consisting of two crochet-like lamellae and two teeth. Chaetae formula of tubercle <abbrev xmlns:xlink="http://www.w3.org/1999/xlink" xlink:title="dorsointernal" id="ABBRID0ECIAE" xlink:type="simple">Di</abbrev> on <abbrev xmlns:xlink="http://www.w3.org/1999/xlink" xlink:title="thorax" id="ABBRID0EGIAE" xlink:type="simple">Th</abbrev>. I–<abbrev xmlns:xlink="http://www.w3.org/1999/xlink" xlink:title="abdomen" id="ABBRID0EKIAE" xlink:type="simple">Abd</abbrev>. V as 1, 3, 3/2, 2, 2, 2, 3. S-chaetae and s-microchaeta formula on <abbrev xmlns:xlink="http://www.w3.org/1999/xlink" xlink:title="thorax" id="ABBRID0EOIAE" xlink:type="simple">Th</abbrev>. I–<abbrev xmlns:xlink="http://www.w3.org/1999/xlink" xlink:title="abdomen" id="ABBRID0ESIAE" xlink:type="simple">Abd</abbrev>. V as 0, 2+<abbrev xmlns:xlink="http://www.w3.org/1999/xlink" xlink:title="s-microchaeta" id="ABBRID0EWIAE" xlink:type="simple">ms</abbrev>, 2/1, 1, 1, 1, 1. Ventral tube with 4+4 chaetae, furcular vestige with 3 chaetae. Unguis with an inner tooth and without lateral tooth.</p></tp:treatment-sec><tp:treatment-sec sec-type="description" id="SECID0E1IAE"><title>Description.</title><p>Body length 2.2–3.7 mm. Body color red while alive and white in alcohol.</p><p>
              <italic>Head</italic>: eyes 3+3, black (Fig. <xref ref-type="fig" rid="F1">1</xref>). Antenna 4-segmented. <abbrev xmlns:xlink="http://www.w3.org/1999/xlink" xlink:title="antenna" id="ABBRID0EHJAE" xlink:type="simple">Ant</abbrev>. I and II with seven (two with swollen apex) (Fig. <xref ref-type="fig" rid="F1">2</xref>) and eleven chaetae respectively. <abbrev xmlns:xlink="http://www.w3.org/1999/xlink" xlink:title="antenna" id="ABBRID0EPJAE" xlink:type="simple">Ant</abbrev>. III dorsally fused to <abbrev xmlns:xlink="http://www.w3.org/1999/xlink" xlink:title="antenna" id="ABBRID0ETJAE" xlink:type="simple">Ant</abbrev>. IV. <abbrev xmlns:xlink="http://www.w3.org/1999/xlink" xlink:title="antenna" id="ABBRID0EXJAE" xlink:type="simple">Ant</abbrev>. III organ consists of two short rods and two long guard chaetae, two short rods exposed in separate pits. <abbrev xmlns:xlink="http://www.w3.org/1999/xlink" xlink:title="antenna" id="ABBRID0E2JAE" xlink:type="simple">Ant</abbrev>. IV with trilobed apical bulb, dorsally with eight sensilla, slender <italic>i</italic> chaeta, 12 slender cylindrical chaetae (<abbrev xmlns:xlink="http://www.w3.org/1999/xlink" xlink:title="thin cylindrical chaetae on Ant. IV (“soies mousses”)" id="ABBRID0EBKAE" xlink:type="simple">mou</abbrev>) and minute organite (<abbrev xmlns:xlink="http://www.w3.org/1999/xlink" xlink:title="organite of Ant. IV" id="ABBRID0EFKAE" xlink:type="simple">or</abbrev>) (Fig. <xref ref-type="fig" rid="F1">2</xref>). Labrum chaetotaxy as 0/2, 2. Labium with eleven chaetae and two minute distal x sensilla (Fig. <xref ref-type="fig" rid="F2">5</xref>). Mandible with three main teeth, the apical one subdivided in four minute toothlets (Fig. <xref ref-type="fig" rid="F1">3</xref>). Maxilla consists of two fused lamellae, stylet-like and one with two small apical teeth (Fig. <xref ref-type="fig" rid="F1">4</xref>). Cephalic tubercles and chaetotaxy shown on Fig. <xref ref-type="fig" rid="F1">1</xref> and Appendix <xref ref-type="app" rid="app1">1</xref>, <xref ref-type="table" rid="T1">Table 1a</xref>. Macrochaetae and mesochaetae on body weakly serrate (observe under lens of 100×), and sheathed on distal half, ending in a swollen and blunt apex (Fig. <xref ref-type="fig" rid="F1">1</xref>). Microchaetae smooth and pointed. All dorsal cephalic tubercles (except <abbrev xmlns:xlink="http://www.w3.org/1999/xlink" xlink:title="dorsointernal" id="ABBRID0EFLAE" xlink:type="simple">Di</abbrev>) independent.</p><fig id="F1" position="float" orientation="portrait"><label>Figures 1–4.</label><caption><p>
                  <italic><tp:taxon-name><tp:taxon-name-part taxon-name-part-type="genus" reg="Lobellina">Lobellina</tp:taxon-name-part> <tp:taxon-name-part taxon-name-part-type="species" reg="fusa">fusa</tp:taxon-name-part></tp:taxon-name></italic> sp. n. <bold>1</bold> Dorsum of body <bold>2</bold> Antenna <bold>3</bold> Mandible <bold>4</bold> Maxilla. Scale bars: 100 μm (<bold>1</bold>); 20 μm (<bold>2–4</bold>).</p></caption><graphic xmlns:xlink="http://www.w3.org/1999/xlink" xlink:href="zookeys-726-001-g001.jpg" position="float" orientation="portrait" xlink:type="simple" id="oo_177344.jpg"/></fig><p>
              <italic>Thoracic and abdominal tubercles and chaetotaxy</italic> shown in Figs <xref ref-type="fig" rid="F1">1</xref>, <xref ref-type="fig" rid="F2">7</xref> and in Appendix <xref ref-type="app" rid="app1">1</xref>, <xref ref-type="table" rid="T2">Table 1b</xref>. Sensory chaetae and s-microchaetae formula on <abbrev xmlns:xlink="http://www.w3.org/1999/xlink" xlink:title="thorax" id="ABBRID0E4MAE" xlink:type="simple">Th</abbrev>. I–<abbrev xmlns:xlink="http://www.w3.org/1999/xlink" xlink:title="abdomen" id="ABBRID0EBNAE" xlink:type="simple">Abd</abbrev>. V as 0, 2+<abbrev xmlns:xlink="http://www.w3.org/1999/xlink" xlink:title="s-microchaeta" id="ABBRID0EFNAE" xlink:type="simple">ms</abbrev>, 2/1, 1, 1, 1, 1. Chaetae Di3 free on <abbrev xmlns:xlink="http://www.w3.org/1999/xlink" xlink:title="thorax" id="ABBRID0EJNAE" xlink:type="simple">Th</abbrev>. II and III. Each tubercle on <abbrev xmlns:xlink="http://www.w3.org/1999/xlink" xlink:title="abdomen" id="ABBRID0ENNAE" xlink:type="simple">Abd</abbrev>. VI with 7 chaetae (3 <abbrev xmlns:xlink="http://www.w3.org/1999/xlink" xlink:title="long macrochaeta" id="ABBRID0ERNAE" xlink:type="simple">Ml</abbrev> and 4 <abbrev xmlns:xlink="http://www.w3.org/1999/xlink" xlink:title="short macrochaeta" id="ABBRID0EVNAE" xlink:type="simple">Mc</abbrev> <abbrev xmlns:xlink="http://www.w3.org/1999/xlink" xlink:title="organite of Ant. IV" id="ABBRID0EZNAE" xlink:type="simple">or</abbrev> <abbrev xmlns:xlink="http://www.w3.org/1999/xlink" xlink:title="mesochaeta" id="ABBRID0E4NAE" xlink:type="simple">me</abbrev>).</p><p>
              <italic>Appendages</italic>: Unguis with an inner tooth and without lateral tooth (Fig. <xref ref-type="fig" rid="F2">6</xref>). Unguiculus absent. Ventral tube with 4+4 chaetae (Fig. <xref ref-type="fig" rid="F2">7</xref>), furcular vestige with three chaetae and no microchaetae (Fig. <xref ref-type="fig" rid="F2">7</xref>). Chaetotaxy of legs, ventral tube, and furcular remnant shown in Appendix <xref ref-type="app" rid="app1">1</xref>, <xref ref-type="table" rid="T2">Table 1b</xref>.</p><fig id="F2" position="float" orientation="portrait"><label>Figures 5–7.</label><caption><p>
                  <italic><tp:taxon-name><tp:taxon-name-part taxon-name-part-type="genus" reg="Lobellina">Lobellina</tp:taxon-name-part> <tp:taxon-name-part taxon-name-part-type="species" reg="fusa">fusa</tp:taxon-name-part></tp:taxon-name></italic> sp. n. <bold>5</bold> Labium <bold>6</bold> Tibiotarsus and claw of hind leg <bold>7</bold> Ventral side of Abdomen. Scale bars: 20 μm (<bold>5–6</bold>); 100 μm (<bold>7</bold>).</p></caption><graphic xmlns:xlink="http://www.w3.org/1999/xlink" xlink:href="zookeys-726-001-g002.jpg" position="float" orientation="portrait" xlink:type="simple" id="oo_177345.jpg"/></fig></tp:treatment-sec><tp:treatment-sec sec-type="ecology" id="SECID0EXPAE"><title>Ecology.</title><p>Under leaves in forest.</p></tp:treatment-sec><tp:treatment-sec sec-type="remarks" id="SECID0E3PAE"><title>Remarks.</title><p>The taxon <italic><tp:taxon-name><tp:taxon-name-part taxon-name-part-type="genus" reg="Lobellina">Lobellina</tp:taxon-name-part></tp:taxon-name></italic> was erected by Yosii in 1956 as a subgenus of the genus <italic><tp:taxon-name><tp:taxon-name-part taxon-name-part-type="genus" reg="Lobella">Lobella</tp:taxon-name-part></tp:taxon-name></italic> Börner, 1906. It was raised to generic status by <xref ref-type="bibr" rid="B2">Cassagnau (1983)</xref> and redefined by <xref ref-type="bibr" rid="B5">Deharveng and Weiner (1984)</xref>: body without blue pigment, 3+3 black <!--PageBreak-->eyes. Tubercles on the head and the tergites well developed, marked by a bump of the tegument and /<abbrev xmlns:xlink="http://www.w3.org/1999/xlink" xlink:title="organite of Ant. IV" id="ABBRID0E1QAE" xlink:type="simple">or</abbrev> by differentiated tertiary grain, <abbrev xmlns:xlink="http://www.w3.org/1999/xlink" xlink:title="organite of Ant. IV" id="ABBRID0E5QAE" xlink:type="simple">or</abbrev> some more strong secondary grains. Body without reticulation. Chaetotaxy of labrum as 0/2, 2. Maxilla styliform, mandible tridentate to multidentate. The sgd of <abbrev xmlns:xlink="http://www.w3.org/1999/xlink" xlink:title="antenna" id="ABBRID0ECRAE" xlink:type="simple">Ant</abbrev>. III organ not shifted to ant. IV. Dorsal macrochaetae thickened and double lined, rounded to the apex. Chaetotaxy of <!--PageBreak-->type s normal (2+<abbrev xmlns:xlink="http://www.w3.org/1999/xlink" xlink:title="s-microchaeta" id="ABBRID0EIRAE" xlink:type="simple">ms</abbrev>, 2/1, 1, 1, 1, 1). <abbrev xmlns:xlink="http://www.w3.org/1999/xlink" xlink:title="abdomen" id="ABBRID0EMRAE" xlink:type="simple">Abd</abbrev>. I without supplemental s-chaeta on lateral tubercle. Posterior chaetotaxy of head of cross-type. Chaetotaxy of tubercles <abbrev xmlns:xlink="http://www.w3.org/1999/xlink" xlink:title="dorsointernal" id="ABBRID0EQRAE" xlink:type="simple">Di</abbrev> of <abbrev xmlns:xlink="http://www.w3.org/1999/xlink" xlink:title="thorax" id="ABBRID0EURAE" xlink:type="simple">Th</abbrev>. II and III characteristic, with two macrochaeta (Di1 and Di2) and a small microchaeta, sometimes indistinct (Di3). <abbrev xmlns:xlink="http://www.w3.org/1999/xlink" xlink:title="abdomen" id="ABBRID0EYRAE" xlink:type="simple">Abd</abbrev>. V with 2+2 <abbrev xmlns:xlink="http://www.w3.org/1999/xlink" xlink:title="organite of Ant. IV" id="ABBRID0E3RAE" xlink:type="simple">or</abbrev> 3+3 tubercle, tubercle <abbrev xmlns:xlink="http://www.w3.org/1999/xlink" xlink:title="dorsoexternal" id="ABBRID0EASAE" xlink:type="simple">De</abbrev> is isolated from the tubercle <abbrev xmlns:xlink="http://www.w3.org/1999/xlink" xlink:title="dorsolateral" id="ABBRID0EESAE" xlink:type="simple">Dl</abbrev>, <abbrev xmlns:xlink="http://www.w3.org/1999/xlink" xlink:title="organite of Ant. IV" id="ABBRID0EISAE" xlink:type="simple">or</abbrev> fused to tubercle <abbrev xmlns:xlink="http://www.w3.org/1999/xlink" xlink:title="dorsolateral" id="ABBRID0EMSAE" xlink:type="simple">Dl</abbrev>.</p><p>To date, 12 valid species are known in the genus <italic><tp:taxon-name><tp:taxon-name-part taxon-name-part-type="genus" reg="Lobellina">Lobellina</tp:taxon-name-part></tp:taxon-name></italic> (<xref ref-type="bibr" rid="B5">Deharveng and Weiner 1984</xref>, <xref ref-type="bibr" rid="B11">Ma and Chen 2008</xref>). The new species can be distinguished from others by having six teeth on the mandible and fused tubercle <abbrev xmlns:xlink="http://www.w3.org/1999/xlink" xlink:title="dorsointernal" id="ABBRID0EBTAE" xlink:type="simple">Di</abbrev> on head. A key for all species of the genus is given below.</p></tp:treatment-sec><tp:treatment-sec><!--Section generated to contain objects referenced in tp:taxon-treatment.--><app id="app1"><title>Appendix 1</title><table-wrap id="T1" position="float" orientation="portrait"><label>Table 1a.</label><caption><p>Cephalic tubercles and chaetotaxy of <italic><tp:taxon-name><tp:taxon-name-part taxon-name-part-type="genus" reg="Lobellina">Lobellina</tp:taxon-name-part> <tp:taxon-name-part taxon-name-part-type="species" reg="fusa">fusa</tp:taxon-name-part></tp:taxon-name></italic> sp. n.</p></caption><table id="TID0ET2AG" rules="all"><tbody><tr><th rowspan="1" colspan="1">Tubercle</th><th rowspan="1" colspan="1">Number and type of chaeta</th><th rowspan="1" colspan="1">Names of chaeta</th></tr><tr><td rowspan="2" colspan="1">
                  <abbrev xmlns:xlink="http://www.w3.org/1999/xlink" xlink:title="clypeal" id="ABBRID0EXFAI" xlink:type="simple">Cl</abbrev>
                </td><td rowspan="1" colspan="1">2 <abbrev xmlns:xlink="http://www.w3.org/1999/xlink" xlink:title="long macrochaeta" id="ABBRID0E6FAI" xlink:type="simple">Ml</abbrev></td><td rowspan="1" colspan="1">F</td></tr><tr><td rowspan="1" colspan="1">2 <abbrev xmlns:xlink="http://www.w3.org/1999/xlink" xlink:title="very short macrochaeta" id="ABBRID0EKGAI" xlink:type="simple">Mcc</abbrev></td><td rowspan="1" colspan="1">G</td></tr><tr><td rowspan="1" colspan="1">
                  <abbrev xmlns:xlink="http://www.w3.org/1999/xlink" xlink:title="anal" id="ABBRID0EVGAI" xlink:type="simple">An</abbrev>
                </td><td rowspan="1" colspan="1">2 Ml2 <abbrev xmlns:xlink="http://www.w3.org/1999/xlink" xlink:title="microchaeta" id="ABBRID0E4GAI" xlink:type="simple">mi</abbrev></td><td rowspan="1" colspan="1">B, EC, D</td></tr><tr><td rowspan="1" colspan="1">
                  <abbrev xmlns:xlink="http://www.w3.org/1999/xlink" xlink:title="frontal" id="ABBRID0EIHAI" xlink:type="simple">Fr</abbrev>
                </td><td rowspan="1" colspan="1">2 Ml1 mc</td><td rowspan="1" colspan="1">AO</td></tr><tr><td rowspan="1" colspan="1">
                  <abbrev xmlns:xlink="http://www.w3.org/1999/xlink" xlink:title="ocular" id="ABBRID0EXHAI" xlink:type="simple">Oc</abbrev>
                </td><td rowspan="1" colspan="1">2 Ml1 <abbrev xmlns:xlink="http://www.w3.org/1999/xlink" xlink:title="microchaeta" id="ABBRID0E6HAI" xlink:type="simple">mi</abbrev></td><td rowspan="1" colspan="1">Oca, OcmOcp</td></tr><tr><td rowspan="1" colspan="1">
                  <abbrev xmlns:xlink="http://www.w3.org/1999/xlink" xlink:title="dorsointernal" id="ABBRID0EKIAI" xlink:type="simple">Di</abbrev>+<abbrev xmlns:xlink="http://www.w3.org/1999/xlink" xlink:title="dorsointernal" id="ABBRID0EOIAI" xlink:type="simple">Di</abbrev></td><td rowspan="1" colspan="1">1+1 <abbrev xmlns:xlink="http://www.w3.org/1999/xlink" xlink:title="long macrochaeta" id="ABBRID0EVIAI" xlink:type="simple">Ml</abbrev></td><td rowspan="1" colspan="1">Di1</td></tr><tr><td rowspan="1" colspan="1">
                  <abbrev xmlns:xlink="http://www.w3.org/1999/xlink" xlink:title="dorsoexternal" id="ABBRID0EAJAI" xlink:type="simple">De</abbrev>
                </td><td rowspan="1" colspan="1">1 <abbrev xmlns:xlink="http://www.w3.org/1999/xlink" xlink:title="long macrochaeta" id="ABBRID0EIJAI" xlink:type="simple">Ml</abbrev>+1 Mc1 <abbrev xmlns:xlink="http://www.w3.org/1999/xlink" xlink:title="microchaeta" id="ABBRID0EMJAI" xlink:type="simple">mi</abbrev></td><td rowspan="1" colspan="1">De1, De2De3</td></tr><tr><td rowspan="1" colspan="1">
                  <abbrev xmlns:xlink="http://www.w3.org/1999/xlink" xlink:title="dorsolateral" id="ABBRID0EXJAI" xlink:type="simple">Dl</abbrev>
                </td><td rowspan="1" colspan="1">2 Ml3 <abbrev xmlns:xlink="http://www.w3.org/1999/xlink" xlink:title="microchaeta" id="ABBRID0E6JAI" xlink:type="simple">mi</abbrev></td><td rowspan="1" colspan="1">Dl1, Dl5Dl2, Dl3, Dl6</td></tr><tr><td rowspan="1" colspan="1">L</td><td rowspan="1" colspan="1">1 Ml1 <abbrev xmlns:xlink="http://www.w3.org/1999/xlink" xlink:title="short macrochaeta" id="ABBRID0ENKAI" xlink:type="simple">Mc</abbrev></td><td rowspan="1" colspan="1">L1Dl4</td></tr><tr><td rowspan="1" colspan="1">
                  <abbrev xmlns:xlink="http://www.w3.org/1999/xlink" xlink:title="subocular" id="ABBRID0EYKAI" xlink:type="simple">So</abbrev>
                </td><td rowspan="1" colspan="1">2 <abbrev xmlns:xlink="http://www.w3.org/1999/xlink" xlink:title="long macrochaeta" id="ABBRID0EALAI" xlink:type="simple">Ml</abbrev>+6 me5 <abbrev xmlns:xlink="http://www.w3.org/1999/xlink" xlink:title="mesochaeta" id="ABBRID0EELAI" xlink:type="simple">me</abbrev></td><td rowspan="1" colspan="1">uncertain</td></tr></tbody></table></table-wrap><table-wrap id="T2" position="float" orientation="portrait"><label>Table 1b.</label><caption><p>Body tubercles and chaetotaxy of <italic><tp:taxon-name><tp:taxon-name-part taxon-name-part-type="genus" reg="Lobellina">Lobellina</tp:taxon-name-part> <tp:taxon-name-part taxon-name-part-type="species" reg="fusa">fusa</tp:taxon-name-part></tp:taxon-name></italic> sp. n.</p></caption><table id="TID0EVBBG" rules="all"><tbody><tr><td rowspan="1" colspan="5">
                  <bold>Terga</bold>
                </td><td rowspan="1" colspan="5">
                  <bold>Legs</bold>
                </td></tr><tr><td rowspan="1" colspan="1"/><td rowspan="1" colspan="1">
                  <abbrev xmlns:xlink="http://www.w3.org/1999/xlink" xlink:title="dorsointernal" id="ABBRID0EXMAI" xlink:type="simple">Di</abbrev>
                </td><td rowspan="1" colspan="1">
                  <abbrev xmlns:xlink="http://www.w3.org/1999/xlink" xlink:title="dorsoexternal" id="ABBRID0E6MAI" xlink:type="simple">De</abbrev>
                </td><td rowspan="1" colspan="1">
                  <abbrev xmlns:xlink="http://www.w3.org/1999/xlink" xlink:title="dorsolateral" id="ABBRID0EHNAI" xlink:type="simple">Dl</abbrev>
                </td><td rowspan="1" colspan="1">L</td><td rowspan="1" colspan="1">
                  <abbrev xmlns:xlink="http://www.w3.org/1999/xlink" xlink:title="subcoxa 2" id="ABBRID0ESNAI" xlink:type="simple">Scx2</abbrev>
                </td><td rowspan="1" colspan="1">
                  <abbrev xmlns:xlink="http://www.w3.org/1999/xlink" xlink:title="coxa" id="ABBRID0E1NAI" xlink:type="simple">Cx</abbrev>
                </td><td rowspan="1" colspan="1">
                  <abbrev xmlns:xlink="http://www.w3.org/1999/xlink" xlink:title="trochanter" id="ABBRID0ECOAI" xlink:type="simple">Tr</abbrev>
                </td><td rowspan="1" colspan="1">
                  <abbrev xmlns:xlink="http://www.w3.org/1999/xlink" xlink:title="femur" id="ABBRID0EKOAI" xlink:type="simple">Fe</abbrev>
                </td><td rowspan="1" colspan="1">T</td></tr><tr><td rowspan="1" colspan="1">
                  <abbrev xmlns:xlink="http://www.w3.org/1999/xlink" xlink:title="thorax" id="ABBRID0EWOAI" xlink:type="simple">Th</abbrev>.I</td><td rowspan="1" colspan="1">1</td><td rowspan="1" colspan="1">2</td><td rowspan="1" colspan="1">1</td><td rowspan="1" colspan="1">–</td><td rowspan="1" colspan="1">0</td><td rowspan="1" colspan="1">3</td><td rowspan="1" colspan="1">6</td><td rowspan="1" colspan="1">12</td><td rowspan="1" colspan="1">19</td></tr><tr><td rowspan="1" colspan="1">
                  <abbrev xmlns:xlink="http://www.w3.org/1999/xlink" xlink:title="thorax" id="ABBRID0E1PAI" xlink:type="simple">Th</abbrev>.II</td><td rowspan="1" colspan="1">3</td><td rowspan="1" colspan="1">4+s</td><td rowspan="1" colspan="1">3+s+<abbrev xmlns:xlink="http://www.w3.org/1999/xlink" xlink:title="s-microchaeta" id="ABBRID0EIQAI" xlink:type="simple">ms</abbrev></td><td rowspan="1" colspan="1">3</td><td rowspan="1" colspan="1">2</td><td rowspan="1" colspan="1">6</td><td rowspan="1" colspan="1">7</td><td rowspan="1" colspan="1">9</td><td rowspan="1" colspan="1">19</td></tr><tr><td rowspan="1" colspan="1">
                  <abbrev xmlns:xlink="http://www.w3.org/1999/xlink" xlink:title="thorax" id="ABBRID0ECRAI" xlink:type="simple">Th</abbrev>.III</td><td rowspan="1" colspan="1">3</td><td rowspan="1" colspan="1">4+s</td><td rowspan="1" colspan="1">3+s</td><td rowspan="1" colspan="1">3</td><td rowspan="1" colspan="1">2</td><td rowspan="1" colspan="1">8</td><td rowspan="1" colspan="1">6</td><td rowspan="1" colspan="1">10</td><td rowspan="1" colspan="1">18</td></tr><tr><td rowspan="1" colspan="5">
                  <bold>Terga</bold>
                </td><td rowspan="1" colspan="5">
                  <bold>sterna</bold>
                </td></tr><tr><td rowspan="1" colspan="1">
                  <abbrev xmlns:xlink="http://www.w3.org/1999/xlink" xlink:title="abdomen" id="ABBRID0ETSAI" xlink:type="simple">Abd</abbrev>. I</td><td rowspan="1" colspan="1">2</td><td rowspan="1" colspan="1">3+ s</td><td rowspan="1" colspan="1">2</td><td rowspan="1" colspan="1">4</td><td rowspan="1" colspan="1">
                  <abbrev xmlns:xlink="http://www.w3.org/1999/xlink" xlink:title="ventral tube" id="ABBRID0EHTAI" xlink:type="simple">VT</abbrev>
                </td><td rowspan="1" colspan="1">4</td><td rowspan="1" colspan="1"/><td rowspan="1" colspan="1"/><td rowspan="1" colspan="1"/></tr><tr><td rowspan="1" colspan="1">
                  <abbrev xmlns:xlink="http://www.w3.org/1999/xlink" xlink:title="abdomen" id="ABBRID0E3TAI" xlink:type="simple">Abd</abbrev>. II</td><td rowspan="1" colspan="1">2</td><td rowspan="1" colspan="1">3+ s</td><td rowspan="1" colspan="1">2</td><td rowspan="1" colspan="1">5</td><td rowspan="1" colspan="1">
                  <abbrev xmlns:xlink="http://www.w3.org/1999/xlink" xlink:title="ventroexternal" id="ABBRID0EQUAI" xlink:type="simple">Ve</abbrev>
                </td><td rowspan="1" colspan="1">2(4)</td><td rowspan="1" colspan="1">
                  <abbrev xmlns:xlink="http://www.w3.org/1999/xlink" xlink:title="ventrolateral" id="ABBRID0E2UAI" xlink:type="simple">Vl</abbrev>
                </td><td rowspan="1" colspan="1">–</td><td rowspan="1" colspan="1"/></tr><tr><td rowspan="1" colspan="1">
                  <abbrev xmlns:xlink="http://www.w3.org/1999/xlink" xlink:title="abdomen" id="ABBRID0EKVAI" xlink:type="simple">Abd</abbrev>. III</td><td rowspan="1" colspan="1">2</td><td rowspan="1" colspan="1">3+ s</td><td rowspan="1" colspan="1">2</td><td rowspan="1" colspan="1">5</td><td rowspan="1" colspan="1">
                  <abbrev xmlns:xlink="http://www.w3.org/1999/xlink" xlink:title="ventroexternal" id="ABBRID0E5VAI" xlink:type="simple">Ve</abbrev>
                </td><td rowspan="1" colspan="1">3</td><td rowspan="1" colspan="1">
                  <abbrev xmlns:xlink="http://www.w3.org/1999/xlink" xlink:title="furcal" id="ABBRID0EJWAI" xlink:type="simple">Fu</abbrev>
                </td><td rowspan="1" colspan="1">3</td><td rowspan="1" colspan="1"/></tr><tr><td rowspan="1" colspan="1">
                  <abbrev xmlns:xlink="http://www.w3.org/1999/xlink" xlink:title="abdomen" id="ABBRID0EYWAI" xlink:type="simple">Abd</abbrev>. IV</td><td rowspan="1" colspan="1">2</td><td rowspan="1" colspan="1">2+ s</td><td rowspan="1" colspan="1">3</td><td rowspan="1" colspan="1">7</td><td rowspan="1" colspan="1">
                  <abbrev xmlns:xlink="http://www.w3.org/1999/xlink" xlink:title="ventroexternal" id="ABBRID0EMXAI" xlink:type="simple">Ve</abbrev>
                </td><td rowspan="1" colspan="1">7</td><td rowspan="1" colspan="1">
                  <abbrev xmlns:xlink="http://www.w3.org/1999/xlink" xlink:title="ventrolateral" id="ABBRID0EXXAI" xlink:type="simple">Vl</abbrev>
                </td><td rowspan="1" colspan="1">5</td><td rowspan="1" colspan="1"/></tr><tr><td rowspan="1" colspan="1">
                  <abbrev xmlns:xlink="http://www.w3.org/1999/xlink" xlink:title="abdomen" id="ABBRID0EGYAI" xlink:type="simple">Abd</abbrev>. V</td><td rowspan="1" colspan="1">3</td><td rowspan="1" colspan="1">s</td><td rowspan="1" colspan="1">4</td><td rowspan="1" colspan="1"/><td rowspan="1" colspan="1">
                  <abbrev xmlns:xlink="http://www.w3.org/1999/xlink" xlink:title="antegenital" id="ABBRID0E1YAI" xlink:type="simple">Ag</abbrev>
                </td><td rowspan="1" colspan="1">3</td><td rowspan="1" colspan="1">
                  <abbrev xmlns:xlink="http://www.w3.org/1999/xlink" xlink:title="ventrolateral" id="ABBRID0EFZAI" xlink:type="simple">Vl</abbrev>
                </td><td rowspan="1" colspan="1">1</td><td rowspan="1" colspan="1"/></tr><tr><td rowspan="1" colspan="1">
                  <abbrev xmlns:xlink="http://www.w3.org/1999/xlink" xlink:title="abdomen" id="ABBRID0EUZAI" xlink:type="simple">Abd</abbrev>. VI</td><td rowspan="1" colspan="1">7</td><td rowspan="1" colspan="1"/><td rowspan="1" colspan="1"/><td rowspan="1" colspan="1"/><td rowspan="1" colspan="1">
                  <abbrev xmlns:xlink="http://www.w3.org/1999/xlink" xlink:title="ventroexternal" id="ABBRID0EI1AI" xlink:type="simple">Ve</abbrev>
                </td><td rowspan="1" colspan="1">14</td><td rowspan="1" colspan="1">
                  <abbrev xmlns:xlink="http://www.w3.org/1999/xlink" xlink:title="ventroexternal" id="ABBRID0ET1AI" xlink:type="simple">Ve</abbrev>
                </td><td rowspan="1" colspan="1">5</td><td rowspan="1" colspan="1"/></tr></tbody></table></table-wrap><table-wrap id="T3" position="float" orientation="portrait"><label>Table 2a.</label><caption><p>Cephalic tubercles and chaetotaxy of <italic><tp:taxon-name><tp:taxon-name-part taxon-name-part-type="genus" reg="Paralobella">Paralobella</tp:taxon-name-part> <tp:taxon-name-part taxon-name-part-type="species" reg="tianmuna">tianmuna</tp:taxon-name-part></tp:taxon-name></italic> sp. n.</p></caption><table id="TID0E3QBG" rules="all"><tbody><tr><th rowspan="1" colspan="1">Tubercle</th><th rowspan="1" colspan="1">Number and type of chaeta</th><th rowspan="1" colspan="1">Names of chaeta</th></tr><tr><td rowspan="2" colspan="1">
                  <abbrev xmlns:xlink="http://www.w3.org/1999/xlink" xlink:title="clypeal" id="ABBRID0EE3AI" xlink:type="simple">Cl</abbrev>
                </td><td rowspan="1" colspan="1">2 <abbrev xmlns:xlink="http://www.w3.org/1999/xlink" xlink:title="short macrochaeta" id="ABBRID0EM3AI" xlink:type="simple">Mc</abbrev></td><td rowspan="1" colspan="1">F</td></tr><tr><td rowspan="1" colspan="1">2 <abbrev xmlns:xlink="http://www.w3.org/1999/xlink" xlink:title="very short macrochaeta" id="ABBRID0EX3AI" xlink:type="simple">Mcc</abbrev></td><td rowspan="1" colspan="1">G</td></tr><tr><td rowspan="3" colspan="1">
                  <abbrev xmlns:xlink="http://www.w3.org/1999/xlink" xlink:title="anal" id="ABBRID0EC4AI" xlink:type="simple">An</abbrev>
                </td><td rowspan="1" colspan="1">1 <abbrev xmlns:xlink="http://www.w3.org/1999/xlink" xlink:title="short macrochaeta" id="ABBRID0EK4AI" xlink:type="simple">Mc</abbrev></td><td rowspan="1" colspan="1">B</td></tr><tr><td rowspan="1" colspan="1">1 <abbrev xmlns:xlink="http://www.w3.org/1999/xlink" xlink:title="very short macrochaeta" id="ABBRID0EV4AI" xlink:type="simple">Mcc</abbrev></td><td rowspan="1" colspan="1">E</td></tr><tr><td rowspan="1" colspan="1">2 <abbrev xmlns:xlink="http://www.w3.org/1999/xlink" xlink:title="mesochaeta" id="ABBRID0EA5AI" xlink:type="simple">me</abbrev></td><td rowspan="1" colspan="1">C, D</td></tr><tr><td rowspan="2" colspan="1">
                  <abbrev xmlns:xlink="http://www.w3.org/1999/xlink" xlink:title="frontal" id="ABBRID0EL5AI" xlink:type="simple">Fr</abbrev>
                </td><td rowspan="1" colspan="1">2 <abbrev xmlns:xlink="http://www.w3.org/1999/xlink" xlink:title="short macrochaeta" id="ABBRID0ET5AI" xlink:type="simple">Mc</abbrev></td><td rowspan="1" colspan="1">A</td></tr><tr><td rowspan="1" colspan="1">1 <abbrev xmlns:xlink="http://www.w3.org/1999/xlink" xlink:title="very short macrochaeta" id="ABBRID0E55AI" xlink:type="simple">Mcc</abbrev></td><td rowspan="1" colspan="1">O</td></tr><tr><td rowspan="2" colspan="1">
                  <abbrev xmlns:xlink="http://www.w3.org/1999/xlink" xlink:title="ocular" id="ABBRID0EJ6AI" xlink:type="simple">Oc</abbrev>
                </td><td rowspan="1" colspan="1">1Ml</td><td rowspan="1" colspan="1">Ocm</td></tr><tr><td rowspan="1" colspan="1">2 <abbrev xmlns:xlink="http://www.w3.org/1999/xlink" xlink:title="mesochaeta" id="ABBRID0EY6AI" xlink:type="simple">me</abbrev></td><td rowspan="1" colspan="1">Oca, Ocp</td></tr><tr><td rowspan="1" colspan="1">
                  <abbrev xmlns:xlink="http://www.w3.org/1999/xlink" xlink:title="dorsointernal" id="ABBRID0EDABI" xlink:type="simple">Di</abbrev>
                </td><td rowspan="1" colspan="1">1 <abbrev xmlns:xlink="http://www.w3.org/1999/xlink" xlink:title="long macrochaeta" id="ABBRID0ELABI" xlink:type="simple">Ml</abbrev></td><td rowspan="1" colspan="1">Di1</td></tr><tr><td rowspan="2" colspan="1">
                  <abbrev xmlns:xlink="http://www.w3.org/1999/xlink" xlink:title="dorsoexternal" id="ABBRID0EWABI" xlink:type="simple">De</abbrev>
                </td><td rowspan="1" colspan="1">1 <abbrev xmlns:xlink="http://www.w3.org/1999/xlink" xlink:title="long macrochaeta" id="ABBRID0E5ABI" xlink:type="simple">Ml</abbrev></td><td rowspan="1" colspan="1">De1</td></tr><tr><td rowspan="1" colspan="1">2 <abbrev xmlns:xlink="http://www.w3.org/1999/xlink" xlink:title="mesochaeta" id="ABBRID0EJBBI" xlink:type="simple">me</abbrev></td><td rowspan="1" colspan="1">De2, De3</td></tr><tr><td rowspan="2" colspan="1">
                  <abbrev xmlns:xlink="http://www.w3.org/1999/xlink" xlink:title="dorsolateral" id="ABBRID0EUBBI" xlink:type="simple">Dl</abbrev>
                </td><td rowspan="1" colspan="1">1 <abbrev xmlns:xlink="http://www.w3.org/1999/xlink" xlink:title="short macrochaeta" id="ABBRID0E3BBI" xlink:type="simple">Mc</abbrev></td><td rowspan="1" colspan="1">Dl1,</td></tr><tr><td rowspan="1" colspan="1">3 <abbrev xmlns:xlink="http://www.w3.org/1999/xlink" xlink:title="mesochaeta" id="ABBRID0EHCBI" xlink:type="simple">me</abbrev></td><td rowspan="1" colspan="1">Dl3,Dl5, Dl6</td></tr><tr><td rowspan="2" colspan="1">L</td><td rowspan="1" colspan="1">2 <abbrev xmlns:xlink="http://www.w3.org/1999/xlink" xlink:title="short macrochaeta" id="ABBRID0EVCBI" xlink:type="simple">Mc</abbrev></td><td rowspan="1" colspan="1">L1, L4</td></tr><tr><td rowspan="1" colspan="1">1 <abbrev xmlns:xlink="http://www.w3.org/1999/xlink" xlink:title="mesochaeta" id="ABBRID0EADBI" xlink:type="simple">me</abbrev></td><td rowspan="1" colspan="1">L3</td></tr><tr><td rowspan="2" colspan="1">
                  <abbrev xmlns:xlink="http://www.w3.org/1999/xlink" xlink:title="subocular" id="ABBRID0ELDBI" xlink:type="simple">So</abbrev>
                </td><td rowspan="1" colspan="1">2 <abbrev xmlns:xlink="http://www.w3.org/1999/xlink" xlink:title="short macrochaeta" id="ABBRID0ETDBI" xlink:type="simple">Mc</abbrev></td><td rowspan="2" colspan="1">uncertain</td></tr><tr><td rowspan="1" colspan="1">8 <abbrev xmlns:xlink="http://www.w3.org/1999/xlink" xlink:title="mesochaeta" id="ABBRID0E5DBI" xlink:type="simple">me</abbrev></td></tr></tbody></table></table-wrap><table-wrap id="T4" position="float" orientation="portrait"><label>Table 2b.</label><caption><p>Body tubercles and chaetotaxy of <italic><tp:taxon-name><tp:taxon-name-part taxon-name-part-type="genus" reg="Paralobella">Paralobella</tp:taxon-name-part> <tp:taxon-name-part taxon-name-part-type="species" reg="tianmuna">tianmuna</tp:taxon-name-part></tp:taxon-name></italic> sp. n.</p></caption><table id="TID0ESZBG" rules="all"><tbody><tr><th rowspan="1" colspan="5">Terga</th><th rowspan="1" colspan="6">Legs</th></tr><tr><td rowspan="1" colspan="1"/><td rowspan="1" colspan="1">
                  <abbrev xmlns:xlink="http://www.w3.org/1999/xlink" xlink:title="dorsointernal" id="ABBRID0EIFBI" xlink:type="simple">Di</abbrev>
                </td><td rowspan="1" colspan="1">
                  <abbrev xmlns:xlink="http://www.w3.org/1999/xlink" xlink:title="dorsoexternal" id="ABBRID0EQFBI" xlink:type="simple">De</abbrev>
                </td><td rowspan="1" colspan="1">
                  <abbrev xmlns:xlink="http://www.w3.org/1999/xlink" xlink:title="dorsolateral" id="ABBRID0EYFBI" xlink:type="simple">Dl</abbrev>
                </td><td rowspan="1" colspan="1">L</td><td rowspan="1" colspan="1">
                  <abbrev xmlns:xlink="http://www.w3.org/1999/xlink" xlink:title="subcoxa 2" id="ABBRID0EDGBI" xlink:type="simple">Scx2</abbrev>
                </td><td rowspan="1" colspan="1">
                  <abbrev xmlns:xlink="http://www.w3.org/1999/xlink" xlink:title="coxa" id="ABBRID0ELGBI" xlink:type="simple">Cx</abbrev>
                </td><td rowspan="1" colspan="2">
                  <abbrev xmlns:xlink="http://www.w3.org/1999/xlink" xlink:title="trochanter" id="ABBRID0ETGBI" xlink:type="simple">Tr</abbrev>
                </td><td rowspan="1" colspan="1">
                  <abbrev xmlns:xlink="http://www.w3.org/1999/xlink" xlink:title="femur" id="ABBRID0E2GBI" xlink:type="simple">Fe</abbrev>
                </td><td rowspan="1" colspan="1">T</td></tr><tr><td rowspan="1" colspan="1">
                  <abbrev xmlns:xlink="http://www.w3.org/1999/xlink" xlink:title="thorax" id="ABBRID0EHHBI" xlink:type="simple">Th</abbrev>.I</td><td rowspan="1" colspan="1">1</td><td rowspan="1" colspan="1">2</td><td rowspan="1" colspan="1">1</td><td rowspan="1" colspan="1">–</td><td rowspan="1" colspan="1">0</td><td rowspan="1" colspan="1">3</td><td rowspan="1" colspan="2">6</td><td rowspan="1" colspan="1">13</td><td rowspan="1" colspan="1">19</td></tr><tr><td rowspan="1" colspan="1">
                  <abbrev xmlns:xlink="http://www.w3.org/1999/xlink" xlink:title="thorax" id="ABBRID0ELIBI" xlink:type="simple">Th</abbrev>.II</td><td rowspan="1" colspan="1">3</td><td rowspan="1" colspan="1">4+s</td><td rowspan="1" colspan="1">4+s+<abbrev xmlns:xlink="http://www.w3.org/1999/xlink" xlink:title="s-microchaeta" id="ABBRID0EZIBI" xlink:type="simple">ms</abbrev></td><td rowspan="1" colspan="1">3</td><td rowspan="1" colspan="1">2</td><td rowspan="1" colspan="1">7</td><td rowspan="1" colspan="2">6</td><td rowspan="1" colspan="1">12</td><td rowspan="1" colspan="1">19</td></tr><tr><td rowspan="1" colspan="1">
                  <abbrev xmlns:xlink="http://www.w3.org/1999/xlink" xlink:title="thorax" id="ABBRID0ETJBI" xlink:type="simple">Th</abbrev>.III</td><td rowspan="1" colspan="1">3</td><td rowspan="1" colspan="1">4+s</td><td rowspan="1" colspan="1">4+s</td><td rowspan="1" colspan="1">3</td><td rowspan="1" colspan="1">2</td><td rowspan="1" colspan="1">8</td><td rowspan="1" colspan="2">6</td><td rowspan="1" colspan="1">11</td><td rowspan="1" colspan="1">18</td></tr><tr><td rowspan="1" colspan="5">
                  <bold>Terga</bold>
                </td><td rowspan="1" colspan="6">
                  <bold>sterna</bold>
                </td></tr><tr><td rowspan="1" colspan="1">
                  <abbrev xmlns:xlink="http://www.w3.org/1999/xlink" xlink:title="abdomen" id="ABBRID0EELBI" xlink:type="simple">Abd</abbrev>. I</td><td rowspan="1" colspan="1">2</td><td rowspan="1" colspan="1">3+ s</td><td rowspan="1" colspan="1">2</td><td rowspan="1" colspan="1">6+s</td><td rowspan="1" colspan="1">
                  <abbrev xmlns:xlink="http://www.w3.org/1999/xlink" xlink:title="ventral tube" id="ABBRID0EYLBI" xlink:type="simple">VT</abbrev>
                </td><td rowspan="1" colspan="2">4</td><td rowspan="1" colspan="1"/><td rowspan="1" colspan="1"/><td rowspan="1" colspan="1"/></tr><tr><td rowspan="1" colspan="1">
                  <abbrev xmlns:xlink="http://www.w3.org/1999/xlink" xlink:title="abdomen" id="ABBRID0ENMBI" xlink:type="simple">Abd</abbrev>. II</td><td rowspan="1" colspan="1">2</td><td rowspan="1" colspan="1">3+ s</td><td rowspan="1" colspan="1">2</td><td rowspan="1" colspan="1">6+s</td><td rowspan="1" colspan="1">
                  <abbrev xmlns:xlink="http://www.w3.org/1999/xlink" xlink:title="ventroexternal" id="ABBRID0EBNBI" xlink:type="simple">Ve</abbrev>
                </td><td rowspan="1" colspan="2">4</td><td rowspan="1" colspan="1">
                  <abbrev xmlns:xlink="http://www.w3.org/1999/xlink" xlink:title="ventrolateral" id="ABBRID0EMNBI" xlink:type="simple">Vl</abbrev>
                </td><td rowspan="1" colspan="1">–</td><td rowspan="1" colspan="1"/></tr><tr><td rowspan="1" colspan="1">
                  <abbrev xmlns:xlink="http://www.w3.org/1999/xlink" xlink:title="abdomen" id="ABBRID0E2NBI" xlink:type="simple">Abd</abbrev>. III</td><td rowspan="1" colspan="1">2</td><td rowspan="1" colspan="1">3+ s</td><td rowspan="1" colspan="1">2</td><td rowspan="1" colspan="1">6+s</td><td rowspan="1" colspan="1">
                  <abbrev xmlns:xlink="http://www.w3.org/1999/xlink" xlink:title="ventroexternal" id="ABBRID0EPOBI" xlink:type="simple">Ve</abbrev>
                </td><td rowspan="1" colspan="2">4</td><td rowspan="1" colspan="1">
                  <abbrev xmlns:xlink="http://www.w3.org/1999/xlink" xlink:title="furcal" id="ABBRID0E1OBI" xlink:type="simple">Fu</abbrev>
                </td><td rowspan="1" colspan="1">3</td><td rowspan="1" colspan="1"/></tr><tr><td rowspan="1" colspan="1">
                  <abbrev xmlns:xlink="http://www.w3.org/1999/xlink" xlink:title="abdomen" id="ABBRID0EJPBI" xlink:type="simple">Abd</abbrev>. IV</td><td rowspan="1" colspan="1">2</td><td rowspan="1" colspan="1">2+ s</td><td rowspan="1" colspan="1">3</td><td rowspan="1" colspan="1">7+s</td><td rowspan="1" colspan="1">
                  <abbrev xmlns:xlink="http://www.w3.org/1999/xlink" xlink:title="ventroexternal" id="ABBRID0E4PBI" xlink:type="simple">Ve</abbrev>
                </td><td rowspan="1" colspan="2">7(8)</td><td rowspan="1" colspan="1">
                  <abbrev xmlns:xlink="http://www.w3.org/1999/xlink" xlink:title="ventrolateral" id="ABBRID0EIQBI" xlink:type="simple">Vl</abbrev>
                </td><td rowspan="1" colspan="1">5</td><td rowspan="1" colspan="1"/></tr><tr><td rowspan="1" colspan="1">
                  <abbrev xmlns:xlink="http://www.w3.org/1999/xlink" xlink:title="abdomen" id="ABBRID0EXQBI" xlink:type="simple">Abd</abbrev>. V</td><td rowspan="1" colspan="1">3</td><td rowspan="1" colspan="1">s</td><td rowspan="1" colspan="1">4</td><td rowspan="1" colspan="1"/><td rowspan="1" colspan="1">
                  <abbrev xmlns:xlink="http://www.w3.org/1999/xlink" xlink:title="antegenital" id="ABBRID0ELRBI" xlink:type="simple">Ag</abbrev>
                </td><td rowspan="1" colspan="2">3</td><td rowspan="1" colspan="1">
                  <abbrev xmlns:xlink="http://www.w3.org/1999/xlink" xlink:title="ventrolateral" id="ABBRID0EWRBI" xlink:type="simple">Vl</abbrev>
                </td><td rowspan="1" colspan="1">2</td><td rowspan="1" colspan="1"/></tr><tr><td rowspan="1" colspan="1">
                  <abbrev xmlns:xlink="http://www.w3.org/1999/xlink" xlink:title="abdomen" id="ABBRID0EFSBI" xlink:type="simple">Abd</abbrev>. VI</td><td rowspan="1" colspan="1">7</td><td rowspan="1" colspan="1"/><td rowspan="1" colspan="1"/><td rowspan="1" colspan="1"/><td rowspan="1" colspan="1">
                  <abbrev xmlns:xlink="http://www.w3.org/1999/xlink" xlink:title="ventroexternal" id="ABBRID0EZSBI" xlink:type="simple">Ve</abbrev>
                </td><td rowspan="1" colspan="2">14</td><td rowspan="1" colspan="1">
                  <abbrev xmlns:xlink="http://www.w3.org/1999/xlink" xlink:title="ventroexternal" id="ABBRID0EETBI" xlink:type="simple">Ve</abbrev>
                </td><td rowspan="1" colspan="1">6</td><td rowspan="1" colspan="1"/></tr></tbody></table></table-wrap></app><table-wrap id="T1" position="float" orientation="portrait"><label>Table 1a.</label><caption><p>Cephalic tubercles and chaetotaxy of <italic><tp:taxon-name><tp:taxon-name-part taxon-name-part-type="genus" reg="Lobellina">Lobellina</tp:taxon-name-part> <tp:taxon-name-part taxon-name-part-type="species" reg="fusa">fusa</tp:taxon-name-part></tp:taxon-name></italic> sp. n.</p></caption><table id="TID0ET2AG" rules="all"><tbody><tr><th rowspan="1" colspan="1">Tubercle</th><th rowspan="1" colspan="1">Number and type of chaeta</th><th rowspan="1" colspan="1">Names of chaeta</th></tr><tr><td rowspan="2" colspan="1">
                  <abbrev xmlns:xlink="http://www.w3.org/1999/xlink" xlink:title="clypeal" id="ABBRID0EXFAI" xlink:type="simple">Cl</abbrev>
                </td><td rowspan="1" colspan="1">2 <abbrev xmlns:xlink="http://www.w3.org/1999/xlink" xlink:title="long macrochaeta" id="ABBRID0E6FAI" xlink:type="simple">Ml</abbrev></td><td rowspan="1" colspan="1">F</td></tr><tr><td rowspan="1" colspan="1">2 <abbrev xmlns:xlink="http://www.w3.org/1999/xlink" xlink:title="very short macrochaeta" id="ABBRID0EKGAI" xlink:type="simple">Mcc</abbrev></td><td rowspan="1" colspan="1">G</td></tr><tr><td rowspan="1" colspan="1">
                  <abbrev xmlns:xlink="http://www.w3.org/1999/xlink" xlink:title="anal" id="ABBRID0EVGAI" xlink:type="simple">An</abbrev>
                </td><td rowspan="1" colspan="1">2 Ml2 <abbrev xmlns:xlink="http://www.w3.org/1999/xlink" xlink:title="microchaeta" id="ABBRID0E4GAI" xlink:type="simple">mi</abbrev></td><td rowspan="1" colspan="1">B, EC, D</td></tr><tr><td rowspan="1" colspan="1">
                  <abbrev xmlns:xlink="http://www.w3.org/1999/xlink" xlink:title="frontal" id="ABBRID0EIHAI" xlink:type="simple">Fr</abbrev>
                </td><td rowspan="1" colspan="1">2 Ml1 mc</td><td rowspan="1" colspan="1">AO</td></tr><tr><td rowspan="1" colspan="1">
                  <abbrev xmlns:xlink="http://www.w3.org/1999/xlink" xlink:title="ocular" id="ABBRID0EXHAI" xlink:type="simple">Oc</abbrev>
                </td><td rowspan="1" colspan="1">2 Ml1 <abbrev xmlns:xlink="http://www.w3.org/1999/xlink" xlink:title="microchaeta" id="ABBRID0E6HAI" xlink:type="simple">mi</abbrev></td><td rowspan="1" colspan="1">Oca, OcmOcp</td></tr><tr><td rowspan="1" colspan="1">
                  <abbrev xmlns:xlink="http://www.w3.org/1999/xlink" xlink:title="dorsointernal" id="ABBRID0EKIAI" xlink:type="simple">Di</abbrev>+<abbrev xmlns:xlink="http://www.w3.org/1999/xlink" xlink:title="dorsointernal" id="ABBRID0EOIAI" xlink:type="simple">Di</abbrev></td><td rowspan="1" colspan="1">1+1 <abbrev xmlns:xlink="http://www.w3.org/1999/xlink" xlink:title="long macrochaeta" id="ABBRID0EVIAI" xlink:type="simple">Ml</abbrev></td><td rowspan="1" colspan="1">Di1</td></tr><tr><td rowspan="1" colspan="1">
                  <abbrev xmlns:xlink="http://www.w3.org/1999/xlink" xlink:title="dorsoexternal" id="ABBRID0EAJAI" xlink:type="simple">De</abbrev>
                </td><td rowspan="1" colspan="1">1 <abbrev xmlns:xlink="http://www.w3.org/1999/xlink" xlink:title="long macrochaeta" id="ABBRID0EIJAI" xlink:type="simple">Ml</abbrev>+1 Mc1 <abbrev xmlns:xlink="http://www.w3.org/1999/xlink" xlink:title="microchaeta" id="ABBRID0EMJAI" xlink:type="simple">mi</abbrev></td><td rowspan="1" colspan="1">De1, De2De3</td></tr><tr><td rowspan="1" colspan="1">
                  <abbrev xmlns:xlink="http://www.w3.org/1999/xlink" xlink:title="dorsolateral" id="ABBRID0EXJAI" xlink:type="simple">Dl</abbrev>
                </td><td rowspan="1" colspan="1">2 Ml3 <abbrev xmlns:xlink="http://www.w3.org/1999/xlink" xlink:title="microchaeta" id="ABBRID0E6JAI" xlink:type="simple">mi</abbrev></td><td rowspan="1" colspan="1">Dl1, Dl5Dl2, Dl3, Dl6</td></tr><tr><td rowspan="1" colspan="1">L</td><td rowspan="1" colspan="1">1 Ml1 <abbrev xmlns:xlink="http://www.w3.org/1999/xlink" xlink:title="short macrochaeta" id="ABBRID0ENKAI" xlink:type="simple">Mc</abbrev></td><td rowspan="1" colspan="1">L1Dl4</td></tr><tr><td rowspan="1" colspan="1">
                  <abbrev xmlns:xlink="http://www.w3.org/1999/xlink" xlink:title="subocular" id="ABBRID0EYKAI" xlink:type="simple">So</abbrev>
                </td><td rowspan="1" colspan="1">2 <abbrev xmlns:xlink="http://www.w3.org/1999/xlink" xlink:title="long macrochaeta" id="ABBRID0EALAI" xlink:type="simple">Ml</abbrev>+6 me5 <abbrev xmlns:xlink="http://www.w3.org/1999/xlink" xlink:title="mesochaeta" id="ABBRID0EELAI" xlink:type="simple">me</abbrev></td><td rowspan="1" colspan="1">uncertain</td></tr></tbody></table></table-wrap><table-wrap id="T2" position="float" orientation="portrait"><label>Table 1b.</label><caption><p>Body tubercles and chaetotaxy of <italic><tp:taxon-name><tp:taxon-name-part taxon-name-part-type="genus" reg="Lobellina">Lobellina</tp:taxon-name-part> <tp:taxon-name-part taxon-name-part-type="species" reg="fusa">fusa</tp:taxon-name-part></tp:taxon-name></italic> sp. n.</p></caption><table id="TID0EVBBG" rules="all"><tbody><tr><td rowspan="1" colspan="5">
                  <bold>Terga</bold>
                </td><td rowspan="1" colspan="5">
                  <bold>Legs</bold>
                </td></tr><tr><td rowspan="1" colspan="1"/><td rowspan="1" colspan="1">
                  <abbrev xmlns:xlink="http://www.w3.org/1999/xlink" xlink:title="dorsointernal" id="ABBRID0EXMAI" xlink:type="simple">Di</abbrev>
                </td><td rowspan="1" colspan="1">
                  <abbrev xmlns:xlink="http://www.w3.org/1999/xlink" xlink:title="dorsoexternal" id="ABBRID0E6MAI" xlink:type="simple">De</abbrev>
                </td><td rowspan="1" colspan="1">
                  <abbrev xmlns:xlink="http://www.w3.org/1999/xlink" xlink:title="dorsolateral" id="ABBRID0EHNAI" xlink:type="simple">Dl</abbrev>
                </td><td rowspan="1" colspan="1">L</td><td rowspan="1" colspan="1">
                  <abbrev xmlns:xlink="http://www.w3.org/1999/xlink" xlink:title="subcoxa 2" id="ABBRID0ESNAI" xlink:type="simple">Scx2</abbrev>
                </td><td rowspan="1" colspan="1">
                  <abbrev xmlns:xlink="http://www.w3.org/1999/xlink" xlink:title="coxa" id="ABBRID0E1NAI" xlink:type="simple">Cx</abbrev>
                </td><td rowspan="1" colspan="1">
                  <abbrev xmlns:xlink="http://www.w3.org/1999/xlink" xlink:title="trochanter" id="ABBRID0ECOAI" xlink:type="simple">Tr</abbrev>
                </td><td rowspan="1" colspan="1">
                  <abbrev xmlns:xlink="http://www.w3.org/1999/xlink" xlink:title="femur" id="ABBRID0EKOAI" xlink:type="simple">Fe</abbrev>
                </td><td rowspan="1" colspan="1">T</td></tr><tr><td rowspan="1" colspan="1">
                  <abbrev xmlns:xlink="http://www.w3.org/1999/xlink" xlink:title="thorax" id="ABBRID0EWOAI" xlink:type="simple">Th</abbrev>.I</td><td rowspan="1" colspan="1">1</td><td rowspan="1" colspan="1">2</td><td rowspan="1" colspan="1">1</td><td rowspan="1" colspan="1">–</td><td rowspan="1" colspan="1">0</td><td rowspan="1" colspan="1">3</td><td rowspan="1" colspan="1">6</td><td rowspan="1" colspan="1">12</td><td rowspan="1" colspan="1">19</td></tr><tr><td rowspan="1" colspan="1">
                  <abbrev xmlns:xlink="http://www.w3.org/1999/xlink" xlink:title="thorax" id="ABBRID0E1PAI" xlink:type="simple">Th</abbrev>.II</td><td rowspan="1" colspan="1">3</td><td rowspan="1" colspan="1">4+s</td><td rowspan="1" colspan="1">3+s+<abbrev xmlns:xlink="http://www.w3.org/1999/xlink" xlink:title="s-microchaeta" id="ABBRID0EIQAI" xlink:type="simple">ms</abbrev></td><td rowspan="1" colspan="1">3</td><td rowspan="1" colspan="1">2</td><td rowspan="1" colspan="1">6</td><td rowspan="1" colspan="1">7</td><td rowspan="1" colspan="1">9</td><td rowspan="1" colspan="1">19</td></tr><tr><td rowspan="1" colspan="1">
                  <abbrev xmlns:xlink="http://www.w3.org/1999/xlink" xlink:title="thorax" id="ABBRID0ECRAI" xlink:type="simple">Th</abbrev>.III</td><td rowspan="1" colspan="1">3</td><td rowspan="1" colspan="1">4+s</td><td rowspan="1" colspan="1">3+s</td><td rowspan="1" colspan="1">3</td><td rowspan="1" colspan="1">2</td><td rowspan="1" colspan="1">8</td><td rowspan="1" colspan="1">6</td><td rowspan="1" colspan="1">10</td><td rowspan="1" colspan="1">18</td></tr><tr><td rowspan="1" colspan="5">
                  <bold>Terga</bold>
                </td><td rowspan="1" colspan="5">
                  <bold>sterna</bold>
                </td></tr><tr><td rowspan="1" colspan="1">
                  <abbrev xmlns:xlink="http://www.w3.org/1999/xlink" xlink:title="abdomen" id="ABBRID0ETSAI" xlink:type="simple">Abd</abbrev>. I</td><td rowspan="1" colspan="1">2</td><td rowspan="1" colspan="1">3+ s</td><td rowspan="1" colspan="1">2</td><td rowspan="1" colspan="1">4</td><td rowspan="1" colspan="1">
                  <abbrev xmlns:xlink="http://www.w3.org/1999/xlink" xlink:title="ventral tube" id="ABBRID0EHTAI" xlink:type="simple">VT</abbrev>
                </td><td rowspan="1" colspan="1">4</td><td rowspan="1" colspan="1"/><td rowspan="1" colspan="1"/><td rowspan="1" colspan="1"/></tr><tr><td rowspan="1" colspan="1">
                  <abbrev xmlns:xlink="http://www.w3.org/1999/xlink" xlink:title="abdomen" id="ABBRID0E3TAI" xlink:type="simple">Abd</abbrev>. II</td><td rowspan="1" colspan="1">2</td><td rowspan="1" colspan="1">3+ s</td><td rowspan="1" colspan="1">2</td><td rowspan="1" colspan="1">5</td><td rowspan="1" colspan="1">
                  <abbrev xmlns:xlink="http://www.w3.org/1999/xlink" xlink:title="ventroexternal" id="ABBRID0EQUAI" xlink:type="simple">Ve</abbrev>
                </td><td rowspan="1" colspan="1">2(4)</td><td rowspan="1" colspan="1">
                  <abbrev xmlns:xlink="http://www.w3.org/1999/xlink" xlink:title="ventrolateral" id="ABBRID0E2UAI" xlink:type="simple">Vl</abbrev>
                </td><td rowspan="1" colspan="1">–</td><td rowspan="1" colspan="1"/></tr><tr><td rowspan="1" colspan="1">
                  <abbrev xmlns:xlink="http://www.w3.org/1999/xlink" xlink:title="abdomen" id="ABBRID0EKVAI" xlink:type="simple">Abd</abbrev>. III</td><td rowspan="1" colspan="1">2</td><td rowspan="1" colspan="1">3+ s</td><td rowspan="1" colspan="1">2</td><td rowspan="1" colspan="1">5</td><td rowspan="1" colspan="1">
                  <abbrev xmlns:xlink="http://www.w3.org/1999/xlink" xlink:title="ventroexternal" id="ABBRID0E5VAI" xlink:type="simple">Ve</abbrev>
                </td><td rowspan="1" colspan="1">3</td><td rowspan="1" colspan="1">
                  <abbrev xmlns:xlink="http://www.w3.org/1999/xlink" xlink:title="furcal" id="ABBRID0EJWAI" xlink:type="simple">Fu</abbrev>
                </td><td rowspan="1" colspan="1">3</td><td rowspan="1" colspan="1"/></tr><tr><td rowspan="1" colspan="1">
                  <abbrev xmlns:xlink="http://www.w3.org/1999/xlink" xlink:title="abdomen" id="ABBRID0EYWAI" xlink:type="simple">Abd</abbrev>. IV</td><td rowspan="1" colspan="1">2</td><td rowspan="1" colspan="1">2+ s</td><td rowspan="1" colspan="1">3</td><td rowspan="1" colspan="1">7</td><td rowspan="1" colspan="1">
                  <abbrev xmlns:xlink="http://www.w3.org/1999/xlink" xlink:title="ventroexternal" id="ABBRID0EMXAI" xlink:type="simple">Ve</abbrev>
                </td><td rowspan="1" colspan="1">7</td><td rowspan="1" colspan="1">
                  <abbrev xmlns:xlink="http://www.w3.org/1999/xlink" xlink:title="ventrolateral" id="ABBRID0EXXAI" xlink:type="simple">Vl</abbrev>
                </td><td rowspan="1" colspan="1">5</td><td rowspan="1" colspan="1"/></tr><tr><td rowspan="1" colspan="1">
                  <abbrev xmlns:xlink="http://www.w3.org/1999/xlink" xlink:title="abdomen" id="ABBRID0EGYAI" xlink:type="simple">Abd</abbrev>. V</td><td rowspan="1" colspan="1">3</td><td rowspan="1" colspan="1">s</td><td rowspan="1" colspan="1">4</td><td rowspan="1" colspan="1"/><td rowspan="1" colspan="1">
                  <abbrev xmlns:xlink="http://www.w3.org/1999/xlink" xlink:title="antegenital" id="ABBRID0E1YAI" xlink:type="simple">Ag</abbrev>
                </td><td rowspan="1" colspan="1">3</td><td rowspan="1" colspan="1">
                  <abbrev xmlns:xlink="http://www.w3.org/1999/xlink" xlink:title="ventrolateral" id="ABBRID0EFZAI" xlink:type="simple">Vl</abbrev>
                </td><td rowspan="1" colspan="1">1</td><td rowspan="1" colspan="1"/></tr><tr><td rowspan="1" colspan="1">
                  <abbrev xmlns:xlink="http://www.w3.org/1999/xlink" xlink:title="abdomen" id="ABBRID0EUZAI" xlink:type="simple">Abd</abbrev>. VI</td><td rowspan="1" colspan="1">7</td><td rowspan="1" colspan="1"/><td rowspan="1" colspan="1"/><td rowspan="1" colspan="1"/><td rowspan="1" colspan="1">
                  <abbrev xmlns:xlink="http://www.w3.org/1999/xlink" xlink:title="ventroexternal" id="ABBRID0EI1AI" xlink:type="simple">Ve</abbrev>
                </td><td rowspan="1" colspan="1">14</td><td rowspan="1" colspan="1">
                  <abbrev xmlns:xlink="http://www.w3.org/1999/xlink" xlink:title="ventroexternal" id="ABBRID0ET1AI" xlink:type="simple">Ve</abbrev>
                </td><td rowspan="1" colspan="1">5</td><td rowspan="1" colspan="1"/></tr></tbody></table></table-wrap></tp:treatment-sec><ref-list><ref id="B2"><mixed-citation xmlns:xlink="http://www.w3.org/1999/xlink" xlink:type="simple">
          <person-group><name name-style="western"><surname>Cassagnau</surname><given-names>P</given-names></name></person-group> (<year>1983</year>) <article-title>Un nouveau modèle phylogénétique chez les Collemboles <tp:taxon-name><tp:taxon-name-part taxon-name-part-type="subfamily">Neanurinae</tp:taxon-name-part></tp:taxon-name>.</article-title> <source>Nouvelle Revue d’Entomologie</source> <volume>13</volume>(<issue>1</issue>): <fpage>3</fpage>–<lpage>27</lpage>.</mixed-citation></ref><ref id="B5"><mixed-citation xmlns:xlink="http://www.w3.org/1999/xlink" xlink:type="simple">
          <person-group><name name-style="western"><surname>Deharveng</surname><given-names>L</given-names></name><name name-style="western"><surname>Weiner</surname><given-names>W</given-names></name></person-group> (<year>1984</year>) <article-title>Collemboles de Corée du Nord III– <tp:taxon-name><tp:taxon-name-part taxon-name-part-type="subfamily">Morulinae</tp:taxon-name-part></tp:taxon-name> et <tp:taxon-name><tp:taxon-name-part taxon-name-part-type="subfamily">Neanurinae</tp:taxon-name-part></tp:taxon-name>.</article-title> <source>Travaux du Laboratoire d’Écobiologie des Arthropodes Edaphiques, Toulouse</source> <volume>4</volume>: <fpage>1</fpage>–<lpage>61</lpage>.</mixed-citation></ref><ref id="B11"><mixed-citation xmlns:xlink="http://www.w3.org/1999/xlink" xlink:type="simple">
          <person-group><name name-style="western"><surname>Ma</surname><given-names>ZC</given-names></name><name name-style="western"><surname>Chen</surname><given-names>JX</given-names></name></person-group> (<year>2008</year>) <article-title>A new species of <tp:taxon-name><tp:taxon-name-part taxon-name-part-type="genus">Lobellina</tp:taxon-name-part></tp:taxon-name> (<tp:taxon-name><tp:taxon-name-part taxon-name-part-type="order">Collembola</tp:taxon-name-part></tp:taxon-name>: <tp:taxon-name><tp:taxon-name-part taxon-name-part-type="family">Neanuridae</tp:taxon-name-part></tp:taxon-name>) from China.</article-title> <source>Zootaxa</source> <volume>1733</volume>: <fpage>61</fpage>–<lpage>67</lpage>.</mixed-citation></ref></ref-list></tp:taxon-treatment>
