# Supplementary material for: Two new species of Lobellini from Tianmu Mountain, China (Collembola, Neanuridae)
Source: Zookeys. 2018 Jan 2;(726):1–14. doi: 10.3897/zookeys.726.11934 (PMC5769735; doi:10.3897/zookeys.726.11934)
Supplement: XML Treatment for Paralobella tianmuna [file zookeys.726.11934-treatment3.xml]

<!DOCTYPE tp:taxon-treatment
  PUBLIC "-//TaxonX//DTD Taxonomic Treatment Publishing DTD v0 20100105//EN" "tax-treatment-NSO.dtd">
<tp:taxon-treatment xmlns:tp="http://www.plazi.org/taxpub"><tp:treatment-meta><kwd-group><label>Taxon classification</label><kwd><named-content xmlns:xlink="http://www.w3.org/1999/xlink" content-type="kingdom">Animalia</named-content></kwd><kwd><named-content xmlns:xlink="http://www.w3.org/1999/xlink" content-type="order">Collembola</named-content></kwd><kwd><named-content xmlns:xlink="http://www.w3.org/1999/xlink" content-type="family">Neanuridae</named-content></kwd></kwd-group><mixed-citation publication-type="journal"><person-group><name><surname>Jiang</surname><given-names>Ji-Gang</given-names></name><name><surname>Wang</surname><given-names>Wen-Bin</given-names></name><name><surname>Xia</surname><given-names>Hu</given-names></name></person-group><article-title>Two new species of <tp:taxon-name><tp:taxon-name-part taxon-name-part-type="tribe">Lobellini</tp:taxon-name-part></tp:taxon-name> from Tianmu Mountain, China (<tp:taxon-name><tp:taxon-name-part taxon-name-part-type="order">Collembola</tp:taxon-name-part></tp:taxon-name>, <tp:taxon-name><tp:taxon-name-part taxon-name-part-type="family">Neanuridae</tp:taxon-name-part></tp:taxon-name>)</article-title><source>Zookeys</source><day>2</day><month>1</month><year>2018</year><volume>2018</volume><issue>726</issue><fpage>1</fpage><lpage>14</lpage><pub-id pub-id-type="doi">10.3897/zookeys.726.11934</pub-id></mixed-citation></tp:treatment-meta><tp:nomenclature><tp:taxon-name>
              <tp:taxon-name-part taxon-name-part-type="genus" reg="Paralobella">Paralobella</tp:taxon-name-part>
              <tp:taxon-name-part taxon-name-part-type="species" reg="tianmuna">tianmuna</tp:taxon-name-part>
              <object-id xmlns:xlink="http://www.w3.org/1999/xlink" content-type="zoobank" xlink:type="simple">http://zoobank.org/CF024D84-DF1F-449E-ADBC-25E025FC585E</object-id>
            </tp:taxon-name><tp:taxon-status xmlns:xlink="http://www.w3.org/1999/xlink" xlink:type="simple">sp. n.</tp:taxon-status><xref ref-type="fig" rid="F3">Figs 8–9</xref><xref ref-type="fig" rid="F4">, 10–15</xref><xref ref-type="app" rid="app1">, Appendix 1</xref><xref ref-type="table" rid="T3">, Tables 2a</xref><xref ref-type="table" rid="T4">–2b</xref><!--PageBreak--></tp:nomenclature><tp:treatment-sec sec-type="material" id="SECID0EGHAG"><title>Material.</title><p>Holotype, female, 3.0 mm. Chanyuan Temple, Tianmu Mountain, Zhejiang Province. Coordinates: <named-content xmlns:xlink="http://www.w3.org/1999/xlink" content-type="dwc:verbatimCoordinates" xlink:type="simple"><named-content content-type="geo-json" specific-use="{&#34;type&#34;:&#34;Point&#34;,&#34;coordinates&#34;:[119.437500,30.327778]}" id="NCID0EPHAG" xlink:type="simple">30°19'40"N, 119°26'15"E</named-content></named-content>, ca. 390 m a.s.l., 30 July 2011, leg. Ji-Gang Jiang (Housed in Hunan University of Arts and Science, J2011073001). Paratypes: two males, three females and two juveniles, same data as holotype (Housed in Hunan University of Arts and Science, J2011073001); one female, Hengwu, Tianmu Mountain, Zhejiang Province. <named-content xmlns:xlink="http://www.w3.org/1999/xlink" content-type="dwc:verbatimCoordinates" xlink:type="simple"><named-content content-type="geo-json" specific-use="{&#34;type&#34;:&#34;Point&#34;,&#34;coordinates&#34;:[119.437222,30.328056]}" id="NCID0EXHAG" xlink:type="simple">30°19'41"N, 119°26'14"E</named-content></named-content>, 400–500 m a.s.l., 27 July 2011, leg. Ji-Gang Jiang (Housed in Hunan University of Arts and Science, J2011072704).</p><!--PageBreak--></tp:treatment-sec><tp:treatment-sec sec-type="etymology" id="SECID0E4HAG"><title>Etymology.</title><p>The new species is named after the type locality, Tianmu Mountain.</p></tp:treatment-sec><tp:treatment-sec sec-type="diagnosis" id="SECID0ECIAG"><title>Diagnosis.</title><p>Habitus typical of the genus <italic><tp:taxon-name><tp:taxon-name-part taxon-name-part-type="genus" reg="Paralobella">Paralobella</tp:taxon-name-part></tp:taxon-name></italic>. Dorsal tubercles round <abbrev xmlns:xlink="http://www.w3.org/1999/xlink" xlink:title="organite of Ant. IV" id="ABBRID0EPIAG" xlink:type="simple">or</abbrev> oval and well developed. 3+3 unpigmented eyes. Labrum round, chaetotaxy as 0/ 2, 2. Mandible with seven teeth. Maxilla nearly styliform, apex with two hook-like teeth. Cephalic tubercle <abbrev xmlns:xlink="http://www.w3.org/1999/xlink" xlink:title="frontal" id="ABBRID0ETIAG" xlink:type="simple">Fr</abbrev> with chaeta O. Tubercle <abbrev xmlns:xlink="http://www.w3.org/1999/xlink" xlink:title="anal" id="ABBRID0EXIAG" xlink:type="simple">An</abbrev> with four chaetae, chaetae C and D free from the tubercle. Tubercle <abbrev xmlns:xlink="http://www.w3.org/1999/xlink" xlink:title="ocular" id="ABBRID0E2IAG" xlink:type="simple">Oc</abbrev> with three chaetae. Cephalic tubercle <abbrev xmlns:xlink="http://www.w3.org/1999/xlink" xlink:title="dorsointernal" id="ABBRID0E6IAG" xlink:type="simple">Di</abbrev>, <abbrev xmlns:xlink="http://www.w3.org/1999/xlink" xlink:title="dorsoexternal" id="ABBRID0EDJAG" xlink:type="simple">De</abbrev>, <abbrev xmlns:xlink="http://www.w3.org/1999/xlink" xlink:title="dorsolateral" id="ABBRID0EHJAG" xlink:type="simple">Dl</abbrev> respectively with 1, 3, 4 chaetae. Tubercle <abbrev xmlns:xlink="http://www.w3.org/1999/xlink" xlink:title="dorsoexternal" id="ABBRID0ELJAG" xlink:type="simple">De</abbrev> of <abbrev xmlns:xlink="http://www.w3.org/1999/xlink" xlink:title="thorax" id="ABBRID0EPJAG" xlink:type="simple">Th</abbrev>. II-III each with four (3+s) chaetae. Unguis with an inner tooth, and without lateral tooth. <abbrev xmlns:xlink="http://www.w3.org/1999/xlink" xlink:title="ventral tube" id="ABBRID0ETJAG" xlink:type="simple">VT</abbrev> with 4+4 chaetae. Furcular vestige with three chaetae and no microchaetae.</p></tp:treatment-sec><tp:treatment-sec sec-type="description" id="SECID0EXJAG"><title>Description.</title><p>Body length: male 2.0–2.5 mm; female 2.1–3.5 mm. Body entirely red while alive and white in alcohol.</p><p>
              <italic>Head</italic>: Eyes 3+3 without pigment (Fig. <xref ref-type="fig" rid="F3">8</xref>). <abbrev xmlns:xlink="http://www.w3.org/1999/xlink" xlink:title="antenna" id="ABBRID0EEKAG" xlink:type="simple">Ant</abbrev>. IV with trilobed apical bulb, and dorsal chaetotaxy as 8 sensilla, slender chaeta <italic>i</italic>, 12 sender, cylindrical chaetae and minute organite (Fig. <xref ref-type="fig" rid="F4">10</xref>). Labrum chaetotaxy as 0/ 2, 2 (Fig. <xref ref-type="fig" rid="F4">14</xref>). Labium with two minute distal x sensillum (Fig. <xref ref-type="fig" rid="F4">13</xref>). Mandible with seven teeth (Fig. <xref ref-type="fig" rid="F4">11</xref>). Maxilla nearly styliform, apex with two hook-like teeth (Fig. <xref ref-type="fig" rid="F4">12</xref>). Cephalic <!--PageBreak-->tubercles and chaetotaxy see Fig. <xref ref-type="fig" rid="F3">8</xref> and Appendix <xref ref-type="app" rid="app1">1</xref>, <xref ref-type="table" rid="T3">Table 2a</xref>. Macrochaetae on body weakly serrate, acuminate <abbrev xmlns:xlink="http://www.w3.org/1999/xlink" xlink:title="organite of Ant. IV" id="ABBRID0EILAG" xlink:type="simple">or</abbrev> with blunt apex. Mesochaetae and microchaetae smooth and pointed.</p><fig id="F3" position="float" orientation="portrait"><label>Figures 8–9.</label><caption><p>
                  <italic><tp:taxon-name><tp:taxon-name-part taxon-name-part-type="genus" reg="Paralobella">Paralobella</tp:taxon-name-part> <tp:taxon-name-part taxon-name-part-type="species" reg="tianmuna">tianmuna</tp:taxon-name-part></tp:taxon-name></italic> sp. n. <bold>8</bold> left half of head and thorax <bold>9</bold> left half of abdomen. Scale bar: 100 μm.</p></caption><graphic xmlns:xlink="http://www.w3.org/1999/xlink" xlink:href="zookeys-726-001-g003.jpg" position="float" orientation="portrait" xlink:type="simple" id="oo_177346.jpg"/></fig><p>
              <italic>Body tubercles</italic> round <abbrev xmlns:xlink="http://www.w3.org/1999/xlink" xlink:title="organite of Ant. IV" id="ABBRID0EMMAG" xlink:type="simple">or</abbrev> oval (Fig. <xref ref-type="fig" rid="F3">8–9</xref>). Chaetae Di3 free on the tubercles <abbrev xmlns:xlink="http://www.w3.org/1999/xlink" xlink:title="dorsointernal" id="ABBRID0EUMAG" xlink:type="simple">Di</abbrev> on <abbrev xmlns:xlink="http://www.w3.org/1999/xlink" xlink:title="thorax" id="ABBRID0EYMAG" xlink:type="simple">Th</abbrev>. II-III. <abbrev xmlns:xlink="http://www.w3.org/1999/xlink" xlink:title="abdomen" id="ABBRID0E3MAG" xlink:type="simple">Abd</abbrev>. I-IV each with four tubercles. <abbrev xmlns:xlink="http://www.w3.org/1999/xlink" xlink:title="abdomen" id="ABBRID0EANAG" xlink:type="simple">Abd</abbrev>. V with three tubercles, tubercle <abbrev xmlns:xlink="http://www.w3.org/1999/xlink" xlink:title="dorsoexternal" id="ABBRID0EENAG" xlink:type="simple">De</abbrev> only with an S-chaeta. The tubercles of <abbrev xmlns:xlink="http://www.w3.org/1999/xlink" xlink:title="abdomen" id="ABBRID0EINAG" xlink:type="simple">Abd</abbrev>. VI with seven chaetae each. Body tubercles and chaetotaxy as in Appendix <xref ref-type="app" rid="app1">1</xref>, <xref ref-type="table" rid="T3">table 2a</xref> and <xref ref-type="table" rid="T4">2b</xref>.</p><p>
              <italic>Appendages</italic>: Unguis with an inner tooth, and without lateral tooth (fig. 15). <abbrev xmlns:xlink="http://www.w3.org/1999/xlink" xlink:title="ventral tube" id="ABBRID0EUNAG" xlink:type="simple">VT</abbrev> with 4+4 chaetae. Furcular vestige with three chaetae and no microchaetae.</p><fig id="F4" position="float" orientation="portrait"><label>Figures 10–15.</label><caption><p>
                  <italic><tp:taxon-name><tp:taxon-name-part taxon-name-part-type="genus" reg="Paralobella">Paralobella</tp:taxon-name-part> <tp:taxon-name-part taxon-name-part-type="species" reg="tianmuna">tianmuna</tp:taxon-name-part></tp:taxon-name></italic> sp. n. <bold>10</bold> Antenna <bold>11</bold> Mandible <bold>12</bold> Maxilla <bold>13</bold> Labium <bold>14</bold> Labrum <bold>15</bold> Tibiotarsus and claw of hind leg. Scale bars: <bold>10–14</bold> 20 μm; <bold>15</bold> 50μm.</p></caption><graphic xmlns:xlink="http://www.w3.org/1999/xlink" xlink:href="zookeys-726-001-g004.jpg" position="float" orientation="portrait" xlink:type="simple" id="oo_177347.jpg"/></fig></tp:treatment-sec><tp:treatment-sec sec-type="remarks" id="SECID0EAPAG"><title>Remarks.</title><p>At present, 12 species belong to the genus <italic><tp:taxon-name><tp:taxon-name-part taxon-name-part-type="genus" reg="Paralobella">Paralobella</tp:taxon-name-part></tp:taxon-name></italic>, all from Asia (<xref ref-type="bibr" rid="B7">Jiang et al. 2012</xref>, <xref ref-type="bibr" rid="B10">Luo and Palacios-Vargas 2016</xref>). In general appearance, <italic><tp:taxon-name><tp:taxon-name-part taxon-name-part-type="genus" reg="Paralobella">Paralobella</tp:taxon-name-part> <tp:taxon-name-part taxon-name-part-type="species" reg="tianmuna">tianmuna</tp:taxon-name-part></tp:taxon-name></italic> sp. n. strongly resembles <italic><tp:taxon-name><tp:taxon-name-part taxon-name-part-type="genus" reg="Paralobella">P.</tp:taxon-name-part> <tp:taxon-name-part taxon-name-part-type="species" reg="perfusa">perfusa</tp:taxon-name-part></tp:taxon-name></italic> (Denis, 1934) from Indochina in the structure of maxilla, the number of mandible teeth, the arrangement of body tubercles, the presence of chaeta O of tubercle <abbrev xmlns:xlink="http://www.w3.org/1999/xlink" xlink:title="frontal" id="ABBRID0ELQAG" xlink:type="simple">Fr</abbrev>, the tubercle <abbrev xmlns:xlink="http://www.w3.org/1999/xlink" xlink:title="dorsointernal" id="ABBRID0EPQAG" xlink:type="simple">Di</abbrev> of <abbrev xmlns:xlink="http://www.w3.org/1999/xlink" xlink:title="thorax" id="ABBRID0ETQAG" xlink:type="simple">Th</abbrev>. I with one chaeta, and the tubercle <abbrev xmlns:xlink="http://www.w3.org/1999/xlink" xlink:title="dorsoexternal" id="ABBRID0EXQAG" xlink:type="simple">De</abbrev> and <abbrev xmlns:xlink="http://www.w3.org/1999/xlink" xlink:title="dorsolateral" id="ABBRID0E2QAG" xlink:type="simple">Dl</abbrev> of <abbrev xmlns:xlink="http://www.w3.org/1999/xlink" xlink:title="abdomen" id="ABBRID0E6QAG" xlink:type="simple">Abd</abbrev>. V separate. However, <italic><tp:taxon-name><tp:taxon-name-part taxon-name-part-type="genus" reg="Paralobella">Paralobella</tp:taxon-name-part> <tp:taxon-name-part taxon-name-part-type="species" reg="tianmuna">tianmuna</tp:taxon-name-part></tp:taxon-name></italic> sp. n. can be distinguished from the latter by number of chaetae on body, the former has 3 chaetae on each tubercle <abbrev xmlns:xlink="http://www.w3.org/1999/xlink" xlink:title="dorsointernal" id="ABBRID0EORAG" xlink:type="simple">Di</abbrev> of <abbrev xmlns:xlink="http://www.w3.org/1999/xlink" xlink:title="thorax" id="ABBRID0ESRAG" xlink:type="simple">Th</abbrev>. II–III, 7 (6+s) chaetae on each tubercle L of <abbrev xmlns:xlink="http://www.w3.org/1999/xlink" xlink:title="abdomen" id="ABBRID0EWRAG" xlink:type="simple">Abd</abbrev>. II-III; the latter has 2 chaetae on each tubercle <abbrev xmlns:xlink="http://www.w3.org/1999/xlink" xlink:title="dorsointernal" id="ABBRID0E1RAG" xlink:type="simple">Di</abbrev> of <abbrev xmlns:xlink="http://www.w3.org/1999/xlink" xlink:title="thorax" id="ABBRID0E5RAG" xlink:type="simple">Th</abbrev>. II–III, 4 (3+s) chaetae on each tubercle L of <abbrev xmlns:xlink="http://www.w3.org/1999/xlink" xlink:title="abdomen" id="ABBRID0ECSAG" xlink:type="simple">Abd</abbrev>. II-III. The new species is also similar to Chinese species <italic><tp:taxon-name><tp:taxon-name-part taxon-name-part-type="genus" reg="Paralobella">P.</tp:taxon-name-part> <tp:taxon-name-part taxon-name-part-type="species" reg="breviseta">breviseta</tp:taxon-name-part></tp:taxon-name></italic> Luo &amp; Palacios-Vargas, 2016 and <italic><tp:taxon-name><tp:taxon-name-part taxon-name-part-type="genus" reg="Paralobella">P.</tp:taxon-name-part> <tp:taxon-name-part taxon-name-part-type="species" reg="palustris">palustris</tp:taxon-name-part></tp:taxon-name></italic> Jiang, Luan &amp; Yin, 2012 in the arrangement of body tubercles, the presence of chaeta O of tubercle <abbrev xmlns:xlink="http://www.w3.org/1999/xlink" xlink:title="frontal" id="ABBRID0E3SAG" xlink:type="simple">Fr</abbrev>, tubercle <abbrev xmlns:xlink="http://www.w3.org/1999/xlink" xlink:title="dorsointernal" id="ABBRID0EATAG" xlink:type="simple">Di</abbrev> of <abbrev xmlns:xlink="http://www.w3.org/1999/xlink" xlink:title="thorax" id="ABBRID0EETAG" xlink:type="simple">Th</abbrev>. I with one chaeta, and the separate tubercle <abbrev xmlns:xlink="http://www.w3.org/1999/xlink" xlink:title="dorsoexternal" id="ABBRID0EITAG" xlink:type="simple">De</abbrev> and <abbrev xmlns:xlink="http://www.w3.org/1999/xlink" xlink:title="dorsolateral" id="ABBRID0EMTAG" xlink:type="simple">Dl</abbrev> of <abbrev xmlns:xlink="http://www.w3.org/1999/xlink" xlink:title="abdomen" id="ABBRID0EQTAG" xlink:type="simple">Abd</abbrev>. V. The new species can be separated from its congeners by the following key.</p></tp:treatment-sec><tp:treatment-sec><!--Section generated to contain objects referenced in tp:taxon-treatment.--><app id="app1"><title>Appendix 1</title><table-wrap id="T1" position="float" orientation="portrait"><label>Table 1a.</label><caption><p>Cephalic tubercles and chaetotaxy of <italic><tp:taxon-name><tp:taxon-name-part taxon-name-part-type="genus" reg="Lobellina">Lobellina</tp:taxon-name-part> <tp:taxon-name-part taxon-name-part-type="species" reg="fusa">fusa</tp:taxon-name-part></tp:taxon-name></italic> sp. n.</p></caption><table id="TID0ET2AG" rules="all"><tbody><tr><th rowspan="1" colspan="1">Tubercle</th><th rowspan="1" colspan="1">Number and type of chaeta</th><th rowspan="1" colspan="1">Names of chaeta</th></tr><tr><td rowspan="2" colspan="1">
                  <abbrev xmlns:xlink="http://www.w3.org/1999/xlink" xlink:title="clypeal" id="ABBRID0EXFAI" xlink:type="simple">Cl</abbrev>
                </td><td rowspan="1" colspan="1">2 <abbrev xmlns:xlink="http://www.w3.org/1999/xlink" xlink:title="long macrochaeta" id="ABBRID0E6FAI" xlink:type="simple">Ml</abbrev></td><td rowspan="1" colspan="1">F</td></tr><tr><td rowspan="1" colspan="1">2 <abbrev xmlns:xlink="http://www.w3.org/1999/xlink" xlink:title="very short macrochaeta" id="ABBRID0EKGAI" xlink:type="simple">Mcc</abbrev></td><td rowspan="1" colspan="1">G</td></tr><tr><td rowspan="1" colspan="1">
                  <abbrev xmlns:xlink="http://www.w3.org/1999/xlink" xlink:title="anal" id="ABBRID0EVGAI" xlink:type="simple">An</abbrev>
                </td><td rowspan="1" colspan="1">2 Ml2 <abbrev xmlns:xlink="http://www.w3.org/1999/xlink" xlink:title="microchaeta" id="ABBRID0E4GAI" xlink:type="simple">mi</abbrev></td><td rowspan="1" colspan="1">B, EC, D</td></tr><tr><td rowspan="1" colspan="1">
                  <abbrev xmlns:xlink="http://www.w3.org/1999/xlink" xlink:title="frontal" id="ABBRID0EIHAI" xlink:type="simple">Fr</abbrev>
                </td><td rowspan="1" colspan="1">2 Ml1 mc</td><td rowspan="1" colspan="1">AO</td></tr><tr><td rowspan="1" colspan="1">
                  <abbrev xmlns:xlink="http://www.w3.org/1999/xlink" xlink:title="ocular" id="ABBRID0EXHAI" xlink:type="simple">Oc</abbrev>
                </td><td rowspan="1" colspan="1">2 Ml1 <abbrev xmlns:xlink="http://www.w3.org/1999/xlink" xlink:title="microchaeta" id="ABBRID0E6HAI" xlink:type="simple">mi</abbrev></td><td rowspan="1" colspan="1">Oca, OcmOcp</td></tr><tr><td rowspan="1" colspan="1">
                  <abbrev xmlns:xlink="http://www.w3.org/1999/xlink" xlink:title="dorsointernal" id="ABBRID0EKIAI" xlink:type="simple">Di</abbrev>+<abbrev xmlns:xlink="http://www.w3.org/1999/xlink" xlink:title="dorsointernal" id="ABBRID0EOIAI" xlink:type="simple">Di</abbrev></td><td rowspan="1" colspan="1">1+1 <abbrev xmlns:xlink="http://www.w3.org/1999/xlink" xlink:title="long macrochaeta" id="ABBRID0EVIAI" xlink:type="simple">Ml</abbrev></td><td rowspan="1" colspan="1">Di1</td></tr><tr><td rowspan="1" colspan="1">
                  <abbrev xmlns:xlink="http://www.w3.org/1999/xlink" xlink:title="dorsoexternal" id="ABBRID0EAJAI" xlink:type="simple">De</abbrev>
                </td><td rowspan="1" colspan="1">1 <abbrev xmlns:xlink="http://www.w3.org/1999/xlink" xlink:title="long macrochaeta" id="ABBRID0EIJAI" xlink:type="simple">Ml</abbrev>+1 Mc1 <abbrev xmlns:xlink="http://www.w3.org/1999/xlink" xlink:title="microchaeta" id="ABBRID0EMJAI" xlink:type="simple">mi</abbrev></td><td rowspan="1" colspan="1">De1, De2De3</td></tr><tr><td rowspan="1" colspan="1">
                  <abbrev xmlns:xlink="http://www.w3.org/1999/xlink" xlink:title="dorsolateral" id="ABBRID0EXJAI" xlink:type="simple">Dl</abbrev>
                </td><td rowspan="1" colspan="1">2 Ml3 <abbrev xmlns:xlink="http://www.w3.org/1999/xlink" xlink:title="microchaeta" id="ABBRID0E6JAI" xlink:type="simple">mi</abbrev></td><td rowspan="1" colspan="1">Dl1, Dl5Dl2, Dl3, Dl6</td></tr><tr><td rowspan="1" colspan="1">L</td><td rowspan="1" colspan="1">1 Ml1 <abbrev xmlns:xlink="http://www.w3.org/1999/xlink" xlink:title="short macrochaeta" id="ABBRID0ENKAI" xlink:type="simple">Mc</abbrev></td><td rowspan="1" colspan="1">L1Dl4</td></tr><tr><td rowspan="1" colspan="1">
                  <abbrev xmlns:xlink="http://www.w3.org/1999/xlink" xlink:title="subocular" id="ABBRID0EYKAI" xlink:type="simple">So</abbrev>
                </td><td rowspan="1" colspan="1">2 <abbrev xmlns:xlink="http://www.w3.org/1999/xlink" xlink:title="long macrochaeta" id="ABBRID0EALAI" xlink:type="simple">Ml</abbrev>+6 me5 <abbrev xmlns:xlink="http://www.w3.org/1999/xlink" xlink:title="mesochaeta" id="ABBRID0EELAI" xlink:type="simple">me</abbrev></td><td rowspan="1" colspan="1">uncertain</td></tr></tbody></table></table-wrap><table-wrap id="T2" position="float" orientation="portrait"><label>Table 1b.</label><caption><p>Body tubercles and chaetotaxy of <italic><tp:taxon-name><tp:taxon-name-part taxon-name-part-type="genus" reg="Lobellina">Lobellina</tp:taxon-name-part> <tp:taxon-name-part taxon-name-part-type="species" reg="fusa">fusa</tp:taxon-name-part></tp:taxon-name></italic> sp. n.</p></caption><table id="TID0EVBBG" rules="all"><tbody><tr><td rowspan="1" colspan="5">
                  <bold>Terga</bold>
                </td><td rowspan="1" colspan="5">
                  <bold>Legs</bold>
                </td></tr><tr><td rowspan="1" colspan="1"/><td rowspan="1" colspan="1">
                  <abbrev xmlns:xlink="http://www.w3.org/1999/xlink" xlink:title="dorsointernal" id="ABBRID0EXMAI" xlink:type="simple">Di</abbrev>
                </td><td rowspan="1" colspan="1">
                  <abbrev xmlns:xlink="http://www.w3.org/1999/xlink" xlink:title="dorsoexternal" id="ABBRID0E6MAI" xlink:type="simple">De</abbrev>
                </td><td rowspan="1" colspan="1">
                  <abbrev xmlns:xlink="http://www.w3.org/1999/xlink" xlink:title="dorsolateral" id="ABBRID0EHNAI" xlink:type="simple">Dl</abbrev>
                </td><td rowspan="1" colspan="1">L</td><td rowspan="1" colspan="1">
                  <abbrev xmlns:xlink="http://www.w3.org/1999/xlink" xlink:title="subcoxa 2" id="ABBRID0ESNAI" xlink:type="simple">Scx2</abbrev>
                </td><td rowspan="1" colspan="1">
                  <abbrev xmlns:xlink="http://www.w3.org/1999/xlink" xlink:title="coxa" id="ABBRID0E1NAI" xlink:type="simple">Cx</abbrev>
                </td><td rowspan="1" colspan="1">
                  <abbrev xmlns:xlink="http://www.w3.org/1999/xlink" xlink:title="trochanter" id="ABBRID0ECOAI" xlink:type="simple">Tr</abbrev>
                </td><td rowspan="1" colspan="1">
                  <abbrev xmlns:xlink="http://www.w3.org/1999/xlink" xlink:title="femur" id="ABBRID0EKOAI" xlink:type="simple">Fe</abbrev>
                </td><td rowspan="1" colspan="1">T</td></tr><tr><td rowspan="1" colspan="1">
                  <abbrev xmlns:xlink="http://www.w3.org/1999/xlink" xlink:title="thorax" id="ABBRID0EWOAI" xlink:type="simple">Th</abbrev>.I</td><td rowspan="1" colspan="1">1</td><td rowspan="1" colspan="1">2</td><td rowspan="1" colspan="1">1</td><td rowspan="1" colspan="1">–</td><td rowspan="1" colspan="1">0</td><td rowspan="1" colspan="1">3</td><td rowspan="1" colspan="1">6</td><td rowspan="1" colspan="1">12</td><td rowspan="1" colspan="1">19</td></tr><tr><td rowspan="1" colspan="1">
                  <abbrev xmlns:xlink="http://www.w3.org/1999/xlink" xlink:title="thorax" id="ABBRID0E1PAI" xlink:type="simple">Th</abbrev>.II</td><td rowspan="1" colspan="1">3</td><td rowspan="1" colspan="1">4+s</td><td rowspan="1" colspan="1">3+s+<abbrev xmlns:xlink="http://www.w3.org/1999/xlink" xlink:title="s-microchaeta" id="ABBRID0EIQAI" xlink:type="simple">ms</abbrev></td><td rowspan="1" colspan="1">3</td><td rowspan="1" colspan="1">2</td><td rowspan="1" colspan="1">6</td><td rowspan="1" colspan="1">7</td><td rowspan="1" colspan="1">9</td><td rowspan="1" colspan="1">19</td></tr><tr><td rowspan="1" colspan="1">
                  <abbrev xmlns:xlink="http://www.w3.org/1999/xlink" xlink:title="thorax" id="ABBRID0ECRAI" xlink:type="simple">Th</abbrev>.III</td><td rowspan="1" colspan="1">3</td><td rowspan="1" colspan="1">4+s</td><td rowspan="1" colspan="1">3+s</td><td rowspan="1" colspan="1">3</td><td rowspan="1" colspan="1">2</td><td rowspan="1" colspan="1">8</td><td rowspan="1" colspan="1">6</td><td rowspan="1" colspan="1">10</td><td rowspan="1" colspan="1">18</td></tr><tr><td rowspan="1" colspan="5">
                  <bold>Terga</bold>
                </td><td rowspan="1" colspan="5">
                  <bold>sterna</bold>
                </td></tr><tr><td rowspan="1" colspan="1">
                  <abbrev xmlns:xlink="http://www.w3.org/1999/xlink" xlink:title="abdomen" id="ABBRID0ETSAI" xlink:type="simple">Abd</abbrev>. I</td><td rowspan="1" colspan="1">2</td><td rowspan="1" colspan="1">3+ s</td><td rowspan="1" colspan="1">2</td><td rowspan="1" colspan="1">4</td><td rowspan="1" colspan="1">
                  <abbrev xmlns:xlink="http://www.w3.org/1999/xlink" xlink:title="ventral tube" id="ABBRID0EHTAI" xlink:type="simple">VT</abbrev>
                </td><td rowspan="1" colspan="1">4</td><td rowspan="1" colspan="1"/><td rowspan="1" colspan="1"/><td rowspan="1" colspan="1"/></tr><tr><td rowspan="1" colspan="1">
                  <abbrev xmlns:xlink="http://www.w3.org/1999/xlink" xlink:title="abdomen" id="ABBRID0E3TAI" xlink:type="simple">Abd</abbrev>. II</td><td rowspan="1" colspan="1">2</td><td rowspan="1" colspan="1">3+ s</td><td rowspan="1" colspan="1">2</td><td rowspan="1" colspan="1">5</td><td rowspan="1" colspan="1">
                  <abbrev xmlns:xlink="http://www.w3.org/1999/xlink" xlink:title="ventroexternal" id="ABBRID0EQUAI" xlink:type="simple">Ve</abbrev>
                </td><td rowspan="1" colspan="1">2(4)</td><td rowspan="1" colspan="1">
                  <abbrev xmlns:xlink="http://www.w3.org/1999/xlink" xlink:title="ventrolateral" id="ABBRID0E2UAI" xlink:type="simple">Vl</abbrev>
                </td><td rowspan="1" colspan="1">–</td><td rowspan="1" colspan="1"/></tr><tr><td rowspan="1" colspan="1">
                  <abbrev xmlns:xlink="http://www.w3.org/1999/xlink" xlink:title="abdomen" id="ABBRID0EKVAI" xlink:type="simple">Abd</abbrev>. III</td><td rowspan="1" colspan="1">2</td><td rowspan="1" colspan="1">3+ s</td><td rowspan="1" colspan="1">2</td><td rowspan="1" colspan="1">5</td><td rowspan="1" colspan="1">
                  <abbrev xmlns:xlink="http://www.w3.org/1999/xlink" xlink:title="ventroexternal" id="ABBRID0E5VAI" xlink:type="simple">Ve</abbrev>
                </td><td rowspan="1" colspan="1">3</td><td rowspan="1" colspan="1">
                  <abbrev xmlns:xlink="http://www.w3.org/1999/xlink" xlink:title="furcal" id="ABBRID0EJWAI" xlink:type="simple">Fu</abbrev>
                </td><td rowspan="1" colspan="1">3</td><td rowspan="1" colspan="1"/></tr><tr><td rowspan="1" colspan="1">
                  <abbrev xmlns:xlink="http://www.w3.org/1999/xlink" xlink:title="abdomen" id="ABBRID0EYWAI" xlink:type="simple">Abd</abbrev>. IV</td><td rowspan="1" colspan="1">2</td><td rowspan="1" colspan="1">2+ s</td><td rowspan="1" colspan="1">3</td><td rowspan="1" colspan="1">7</td><td rowspan="1" colspan="1">
                  <abbrev xmlns:xlink="http://www.w3.org/1999/xlink" xlink:title="ventroexternal" id="ABBRID0EMXAI" xlink:type="simple">Ve</abbrev>
                </td><td rowspan="1" colspan="1">7</td><td rowspan="1" colspan="1">
                  <abbrev xmlns:xlink="http://www.w3.org/1999/xlink" xlink:title="ventrolateral" id="ABBRID0EXXAI" xlink:type="simple">Vl</abbrev>
                </td><td rowspan="1" colspan="1">5</td><td rowspan="1" colspan="1"/></tr><tr><td rowspan="1" colspan="1">
                  <abbrev xmlns:xlink="http://www.w3.org/1999/xlink" xlink:title="abdomen" id="ABBRID0EGYAI" xlink:type="simple">Abd</abbrev>. V</td><td rowspan="1" colspan="1">3</td><td rowspan="1" colspan="1">s</td><td rowspan="1" colspan="1">4</td><td rowspan="1" colspan="1"/><td rowspan="1" colspan="1">
                  <abbrev xmlns:xlink="http://www.w3.org/1999/xlink" xlink:title="antegenital" id="ABBRID0E1YAI" xlink:type="simple">Ag</abbrev>
                </td><td rowspan="1" colspan="1">3</td><td rowspan="1" colspan="1">
                  <abbrev xmlns:xlink="http://www.w3.org/1999/xlink" xlink:title="ventrolateral" id="ABBRID0EFZAI" xlink:type="simple">Vl</abbrev>
                </td><td rowspan="1" colspan="1">1</td><td rowspan="1" colspan="1"/></tr><tr><td rowspan="1" colspan="1">
                  <abbrev xmlns:xlink="http://www.w3.org/1999/xlink" xlink:title="abdomen" id="ABBRID0EUZAI" xlink:type="simple">Abd</abbrev>. VI</td><td rowspan="1" colspan="1">7</td><td rowspan="1" colspan="1"/><td rowspan="1" colspan="1"/><td rowspan="1" colspan="1"/><td rowspan="1" colspan="1">
                  <abbrev xmlns:xlink="http://www.w3.org/1999/xlink" xlink:title="ventroexternal" id="ABBRID0EI1AI" xlink:type="simple">Ve</abbrev>
                </td><td rowspan="1" colspan="1">14</td><td rowspan="1" colspan="1">
                  <abbrev xmlns:xlink="http://www.w3.org/1999/xlink" xlink:title="ventroexternal" id="ABBRID0ET1AI" xlink:type="simple">Ve</abbrev>
                </td><td rowspan="1" colspan="1">5</td><td rowspan="1" colspan="1"/></tr></tbody></table></table-wrap><table-wrap id="T3" position="float" orientation="portrait"><label>Table 2a.</label><caption><p>Cephalic tubercles and chaetotaxy of <italic><tp:taxon-name><tp:taxon-name-part taxon-name-part-type="genus" reg="Paralobella">Paralobella</tp:taxon-name-part> <tp:taxon-name-part taxon-name-part-type="species" reg="tianmuna">tianmuna</tp:taxon-name-part></tp:taxon-name></italic> sp. n.</p></caption><table id="TID0E3QBG" rules="all"><tbody><tr><th rowspan="1" colspan="1">Tubercle</th><th rowspan="1" colspan="1">Number and type of chaeta</th><th rowspan="1" colspan="1">Names of chaeta</th></tr><tr><td rowspan="2" colspan="1">
                  <abbrev xmlns:xlink="http://www.w3.org/1999/xlink" xlink:title="clypeal" id="ABBRID0EE3AI" xlink:type="simple">Cl</abbrev>
                </td><td rowspan="1" colspan="1">2 <abbrev xmlns:xlink="http://www.w3.org/1999/xlink" xlink:title="short macrochaeta" id="ABBRID0EM3AI" xlink:type="simple">Mc</abbrev></td><td rowspan="1" colspan="1">F</td></tr><tr><td rowspan="1" colspan="1">2 <abbrev xmlns:xlink="http://www.w3.org/1999/xlink" xlink:title="very short macrochaeta" id="ABBRID0EX3AI" xlink:type="simple">Mcc</abbrev></td><td rowspan="1" colspan="1">G</td></tr><tr><td rowspan="3" colspan="1">
                  <abbrev xmlns:xlink="http://www.w3.org/1999/xlink" xlink:title="anal" id="ABBRID0EC4AI" xlink:type="simple">An</abbrev>
                </td><td rowspan="1" colspan="1">1 <abbrev xmlns:xlink="http://www.w3.org/1999/xlink" xlink:title="short macrochaeta" id="ABBRID0EK4AI" xlink:type="simple">Mc</abbrev></td><td rowspan="1" colspan="1">B</td></tr><tr><td rowspan="1" colspan="1">1 <abbrev xmlns:xlink="http://www.w3.org/1999/xlink" xlink:title="very short macrochaeta" id="ABBRID0EV4AI" xlink:type="simple">Mcc</abbrev></td><td rowspan="1" colspan="1">E</td></tr><tr><td rowspan="1" colspan="1">2 <abbrev xmlns:xlink="http://www.w3.org/1999/xlink" xlink:title="mesochaeta" id="ABBRID0EA5AI" xlink:type="simple">me</abbrev></td><td rowspan="1" colspan="1">C, D</td></tr><tr><td rowspan="2" colspan="1">
                  <abbrev xmlns:xlink="http://www.w3.org/1999/xlink" xlink:title="frontal" id="ABBRID0EL5AI" xlink:type="simple">Fr</abbrev>
                </td><td rowspan="1" colspan="1">2 <abbrev xmlns:xlink="http://www.w3.org/1999/xlink" xlink:title="short macrochaeta" id="ABBRID0ET5AI" xlink:type="simple">Mc</abbrev></td><td rowspan="1" colspan="1">A</td></tr><tr><td rowspan="1" colspan="1">1 <abbrev xmlns:xlink="http://www.w3.org/1999/xlink" xlink:title="very short macrochaeta" id="ABBRID0E55AI" xlink:type="simple">Mcc</abbrev></td><td rowspan="1" colspan="1">O</td></tr><tr><td rowspan="2" colspan="1">
                  <abbrev xmlns:xlink="http://www.w3.org/1999/xlink" xlink:title="ocular" id="ABBRID0EJ6AI" xlink:type="simple">Oc</abbrev>
                </td><td rowspan="1" colspan="1">1Ml</td><td rowspan="1" colspan="1">Ocm</td></tr><tr><td rowspan="1" colspan="1">2 <abbrev xmlns:xlink="http://www.w3.org/1999/xlink" xlink:title="mesochaeta" id="ABBRID0EY6AI" xlink:type="simple">me</abbrev></td><td rowspan="1" colspan="1">Oca, Ocp</td></tr><tr><td rowspan="1" colspan="1">
                  <abbrev xmlns:xlink="http://www.w3.org/1999/xlink" xlink:title="dorsointernal" id="ABBRID0EDABI" xlink:type="simple">Di</abbrev>
                </td><td rowspan="1" colspan="1">1 <abbrev xmlns:xlink="http://www.w3.org/1999/xlink" xlink:title="long macrochaeta" id="ABBRID0ELABI" xlink:type="simple">Ml</abbrev></td><td rowspan="1" colspan="1">Di1</td></tr><tr><td rowspan="2" colspan="1">
                  <abbrev xmlns:xlink="http://www.w3.org/1999/xlink" xlink:title="dorsoexternal" id="ABBRID0EWABI" xlink:type="simple">De</abbrev>
                </td><td rowspan="1" colspan="1">1 <abbrev xmlns:xlink="http://www.w3.org/1999/xlink" xlink:title="long macrochaeta" id="ABBRID0E5ABI" xlink:type="simple">Ml</abbrev></td><td rowspan="1" colspan="1">De1</td></tr><tr><td rowspan="1" colspan="1">2 <abbrev xmlns:xlink="http://www.w3.org/1999/xlink" xlink:title="mesochaeta" id="ABBRID0EJBBI" xlink:type="simple">me</abbrev></td><td rowspan="1" colspan="1">De2, De3</td></tr><tr><td rowspan="2" colspan="1">
                  <abbrev xmlns:xlink="http://www.w3.org/1999/xlink" xlink:title="dorsolateral" id="ABBRID0EUBBI" xlink:type="simple">Dl</abbrev>
                </td><td rowspan="1" colspan="1">1 <abbrev xmlns:xlink="http://www.w3.org/1999/xlink" xlink:title="short macrochaeta" id="ABBRID0E3BBI" xlink:type="simple">Mc</abbrev></td><td rowspan="1" colspan="1">Dl1,</td></tr><tr><td rowspan="1" colspan="1">3 <abbrev xmlns:xlink="http://www.w3.org/1999/xlink" xlink:title="mesochaeta" id="ABBRID0EHCBI" xlink:type="simple">me</abbrev></td><td rowspan="1" colspan="1">Dl3,Dl5, Dl6</td></tr><tr><td rowspan="2" colspan="1">L</td><td rowspan="1" colspan="1">2 <abbrev xmlns:xlink="http://www.w3.org/1999/xlink" xlink:title="short macrochaeta" id="ABBRID0EVCBI" xlink:type="simple">Mc</abbrev></td><td rowspan="1" colspan="1">L1, L4</td></tr><tr><td rowspan="1" colspan="1">1 <abbrev xmlns:xlink="http://www.w3.org/1999/xlink" xlink:title="mesochaeta" id="ABBRID0EADBI" xlink:type="simple">me</abbrev></td><td rowspan="1" colspan="1">L3</td></tr><tr><td rowspan="2" colspan="1">
                  <abbrev xmlns:xlink="http://www.w3.org/1999/xlink" xlink:title="subocular" id="ABBRID0ELDBI" xlink:type="simple">So</abbrev>
                </td><td rowspan="1" colspan="1">2 <abbrev xmlns:xlink="http://www.w3.org/1999/xlink" xlink:title="short macrochaeta" id="ABBRID0ETDBI" xlink:type="simple">Mc</abbrev></td><td rowspan="2" colspan="1">uncertain</td></tr><tr><td rowspan="1" colspan="1">8 <abbrev xmlns:xlink="http://www.w3.org/1999/xlink" xlink:title="mesochaeta" id="ABBRID0E5DBI" xlink:type="simple">me</abbrev></td></tr></tbody></table></table-wrap><table-wrap id="T4" position="float" orientation="portrait"><label>Table 2b.</label><caption><p>Body tubercles and chaetotaxy of <italic><tp:taxon-name><tp:taxon-name-part taxon-name-part-type="genus" reg="Paralobella">Paralobella</tp:taxon-name-part> <tp:taxon-name-part taxon-name-part-type="species" reg="tianmuna">tianmuna</tp:taxon-name-part></tp:taxon-name></italic> sp. n.</p></caption><table id="TID0ESZBG" rules="all"><tbody><tr><th rowspan="1" colspan="5">Terga</th><th rowspan="1" colspan="6">Legs</th></tr><tr><td rowspan="1" colspan="1"/><td rowspan="1" colspan="1">
                  <abbrev xmlns:xlink="http://www.w3.org/1999/xlink" xlink:title="dorsointernal" id="ABBRID0EIFBI" xlink:type="simple">Di</abbrev>
                </td><td rowspan="1" colspan="1">
                  <abbrev xmlns:xlink="http://www.w3.org/1999/xlink" xlink:title="dorsoexternal" id="ABBRID0EQFBI" xlink:type="simple">De</abbrev>
                </td><td rowspan="1" colspan="1">
                  <abbrev xmlns:xlink="http://www.w3.org/1999/xlink" xlink:title="dorsolateral" id="ABBRID0EYFBI" xlink:type="simple">Dl</abbrev>
                </td><td rowspan="1" colspan="1">L</td><td rowspan="1" colspan="1">
                  <abbrev xmlns:xlink="http://www.w3.org/1999/xlink" xlink:title="subcoxa 2" id="ABBRID0EDGBI" xlink:type="simple">Scx2</abbrev>
                </td><td rowspan="1" colspan="1">
                  <abbrev xmlns:xlink="http://www.w3.org/1999/xlink" xlink:title="coxa" id="ABBRID0ELGBI" xlink:type="simple">Cx</abbrev>
                </td><td rowspan="1" colspan="2">
                  <abbrev xmlns:xlink="http://www.w3.org/1999/xlink" xlink:title="trochanter" id="ABBRID0ETGBI" xlink:type="simple">Tr</abbrev>
                </td><td rowspan="1" colspan="1">
                  <abbrev xmlns:xlink="http://www.w3.org/1999/xlink" xlink:title="femur" id="ABBRID0E2GBI" xlink:type="simple">Fe</abbrev>
                </td><td rowspan="1" colspan="1">T</td></tr><tr><td rowspan="1" colspan="1">
                  <abbrev xmlns:xlink="http://www.w3.org/1999/xlink" xlink:title="thorax" id="ABBRID0EHHBI" xlink:type="simple">Th</abbrev>.I</td><td rowspan="1" colspan="1">1</td><td rowspan="1" colspan="1">2</td><td rowspan="1" colspan="1">1</td><td rowspan="1" colspan="1">–</td><td rowspan="1" colspan="1">0</td><td rowspan="1" colspan="1">3</td><td rowspan="1" colspan="2">6</td><td rowspan="1" colspan="1">13</td><td rowspan="1" colspan="1">19</td></tr><tr><td rowspan="1" colspan="1">
                  <abbrev xmlns:xlink="http://www.w3.org/1999/xlink" xlink:title="thorax" id="ABBRID0ELIBI" xlink:type="simple">Th</abbrev>.II</td><td rowspan="1" colspan="1">3</td><td rowspan="1" colspan="1">4+s</td><td rowspan="1" colspan="1">4+s+<abbrev xmlns:xlink="http://www.w3.org/1999/xlink" xlink:title="s-microchaeta" id="ABBRID0EZIBI" xlink:type="simple">ms</abbrev></td><td rowspan="1" colspan="1">3</td><td rowspan="1" colspan="1">2</td><td rowspan="1" colspan="1">7</td><td rowspan="1" colspan="2">6</td><td rowspan="1" colspan="1">12</td><td rowspan="1" colspan="1">19</td></tr><tr><td rowspan="1" colspan="1">
                  <abbrev xmlns:xlink="http://www.w3.org/1999/xlink" xlink:title="thorax" id="ABBRID0ETJBI" xlink:type="simple">Th</abbrev>.III</td><td rowspan="1" colspan="1">3</td><td rowspan="1" colspan="1">4+s</td><td rowspan="1" colspan="1">4+s</td><td rowspan="1" colspan="1">3</td><td rowspan="1" colspan="1">2</td><td rowspan="1" colspan="1">8</td><td rowspan="1" colspan="2">6</td><td rowspan="1" colspan="1">11</td><td rowspan="1" colspan="1">18</td></tr><tr><td rowspan="1" colspan="5">
                  <bold>Terga</bold>
                </td><td rowspan="1" colspan="6">
                  <bold>sterna</bold>
                </td></tr><tr><td rowspan="1" colspan="1">
                  <abbrev xmlns:xlink="http://www.w3.org/1999/xlink" xlink:title="abdomen" id="ABBRID0EELBI" xlink:type="simple">Abd</abbrev>. I</td><td rowspan="1" colspan="1">2</td><td rowspan="1" colspan="1">3+ s</td><td rowspan="1" colspan="1">2</td><td rowspan="1" colspan="1">6+s</td><td rowspan="1" colspan="1">
                  <abbrev xmlns:xlink="http://www.w3.org/1999/xlink" xlink:title="ventral tube" id="ABBRID0EYLBI" xlink:type="simple">VT</abbrev>
                </td><td rowspan="1" colspan="2">4</td><td rowspan="1" colspan="1"/><td rowspan="1" colspan="1"/><td rowspan="1" colspan="1"/></tr><tr><td rowspan="1" colspan="1">
                  <abbrev xmlns:xlink="http://www.w3.org/1999/xlink" xlink:title="abdomen" id="ABBRID0ENMBI" xlink:type="simple">Abd</abbrev>. II</td><td rowspan="1" colspan="1">2</td><td rowspan="1" colspan="1">3+ s</td><td rowspan="1" colspan="1">2</td><td rowspan="1" colspan="1">6+s</td><td rowspan="1" colspan="1">
                  <abbrev xmlns:xlink="http://www.w3.org/1999/xlink" xlink:title="ventroexternal" id="ABBRID0EBNBI" xlink:type="simple">Ve</abbrev>
                </td><td rowspan="1" colspan="2">4</td><td rowspan="1" colspan="1">
                  <abbrev xmlns:xlink="http://www.w3.org/1999/xlink" xlink:title="ventrolateral" id="ABBRID0EMNBI" xlink:type="simple">Vl</abbrev>
                </td><td rowspan="1" colspan="1">–</td><td rowspan="1" colspan="1"/></tr><tr><td rowspan="1" colspan="1">
                  <abbrev xmlns:xlink="http://www.w3.org/1999/xlink" xlink:title="abdomen" id="ABBRID0E2NBI" xlink:type="simple">Abd</abbrev>. III</td><td rowspan="1" colspan="1">2</td><td rowspan="1" colspan="1">3+ s</td><td rowspan="1" colspan="1">2</td><td rowspan="1" colspan="1">6+s</td><td rowspan="1" colspan="1">
                  <abbrev xmlns:xlink="http://www.w3.org/1999/xlink" xlink:title="ventroexternal" id="ABBRID0EPOBI" xlink:type="simple">Ve</abbrev>
                </td><td rowspan="1" colspan="2">4</td><td rowspan="1" colspan="1">
                  <abbrev xmlns:xlink="http://www.w3.org/1999/xlink" xlink:title="furcal" id="ABBRID0E1OBI" xlink:type="simple">Fu</abbrev>
                </td><td rowspan="1" colspan="1">3</td><td rowspan="1" colspan="1"/></tr><tr><td rowspan="1" colspan="1">
                  <abbrev xmlns:xlink="http://www.w3.org/1999/xlink" xlink:title="abdomen" id="ABBRID0EJPBI" xlink:type="simple">Abd</abbrev>. IV</td><td rowspan="1" colspan="1">2</td><td rowspan="1" colspan="1">2+ s</td><td rowspan="1" colspan="1">3</td><td rowspan="1" colspan="1">7+s</td><td rowspan="1" colspan="1">
                  <abbrev xmlns:xlink="http://www.w3.org/1999/xlink" xlink:title="ventroexternal" id="ABBRID0E4PBI" xlink:type="simple">Ve</abbrev>
                </td><td rowspan="1" colspan="2">7(8)</td><td rowspan="1" colspan="1">
                  <abbrev xmlns:xlink="http://www.w3.org/1999/xlink" xlink:title="ventrolateral" id="ABBRID0EIQBI" xlink:type="simple">Vl</abbrev>
                </td><td rowspan="1" colspan="1">5</td><td rowspan="1" colspan="1"/></tr><tr><td rowspan="1" colspan="1">
                  <abbrev xmlns:xlink="http://www.w3.org/1999/xlink" xlink:title="abdomen" id="ABBRID0EXQBI" xlink:type="simple">Abd</abbrev>. V</td><td rowspan="1" colspan="1">3</td><td rowspan="1" colspan="1">s</td><td rowspan="1" colspan="1">4</td><td rowspan="1" colspan="1"/><td rowspan="1" colspan="1">
                  <abbrev xmlns:xlink="http://www.w3.org/1999/xlink" xlink:title="antegenital" id="ABBRID0ELRBI" xlink:type="simple">Ag</abbrev>
                </td><td rowspan="1" colspan="2">3</td><td rowspan="1" colspan="1">
                  <abbrev xmlns:xlink="http://www.w3.org/1999/xlink" xlink:title="ventrolateral" id="ABBRID0EWRBI" xlink:type="simple">Vl</abbrev>
                </td><td rowspan="1" colspan="1">2</td><td rowspan="1" colspan="1"/></tr><tr><td rowspan="1" colspan="1">
                  <abbrev xmlns:xlink="http://www.w3.org/1999/xlink" xlink:title="abdomen" id="ABBRID0EFSBI" xlink:type="simple">Abd</abbrev>. VI</td><td rowspan="1" colspan="1">7</td><td rowspan="1" colspan="1"/><td rowspan="1" colspan="1"/><td rowspan="1" colspan="1"/><td rowspan="1" colspan="1">
                  <abbrev xmlns:xlink="http://www.w3.org/1999/xlink" xlink:title="ventroexternal" id="ABBRID0EZSBI" xlink:type="simple">Ve</abbrev>
                </td><td rowspan="1" colspan="2">14</td><td rowspan="1" colspan="1">
                  <abbrev xmlns:xlink="http://www.w3.org/1999/xlink" xlink:title="ventroexternal" id="ABBRID0EETBI" xlink:type="simple">Ve</abbrev>
                </td><td rowspan="1" colspan="1">6</td><td rowspan="1" colspan="1"/></tr></tbody></table></table-wrap></app><table-wrap id="T3" position="float" orientation="portrait"><label>Table 2a.</label><caption><p>Cephalic tubercles and chaetotaxy of <italic><tp:taxon-name><tp:taxon-name-part taxon-name-part-type="genus" reg="Paralobella">Paralobella</tp:taxon-name-part> <tp:taxon-name-part taxon-name-part-type="species" reg="tianmuna">tianmuna</tp:taxon-name-part></tp:taxon-name></italic> sp. n.</p></caption><table id="TID0E3QBG" rules="all"><tbody><tr><th rowspan="1" colspan="1">Tubercle</th><th rowspan="1" colspan="1">Number and type of chaeta</th><th rowspan="1" colspan="1">Names of chaeta</th></tr><tr><td rowspan="2" colspan="1">
                  <abbrev xmlns:xlink="http://www.w3.org/1999/xlink" xlink:title="clypeal" id="ABBRID0EE3AI" xlink:type="simple">Cl</abbrev>
                </td><td rowspan="1" colspan="1">2 <abbrev xmlns:xlink="http://www.w3.org/1999/xlink" xlink:title="short macrochaeta" id="ABBRID0EM3AI" xlink:type="simple">Mc</abbrev></td><td rowspan="1" colspan="1">F</td></tr><tr><td rowspan="1" colspan="1">2 <abbrev xmlns:xlink="http://www.w3.org/1999/xlink" xlink:title="very short macrochaeta" id="ABBRID0EX3AI" xlink:type="simple">Mcc</abbrev></td><td rowspan="1" colspan="1">G</td></tr><tr><td rowspan="3" colspan="1">
                  <abbrev xmlns:xlink="http://www.w3.org/1999/xlink" xlink:title="anal" id="ABBRID0EC4AI" xlink:type="simple">An</abbrev>
                </td><td rowspan="1" colspan="1">1 <abbrev xmlns:xlink="http://www.w3.org/1999/xlink" xlink:title="short macrochaeta" id="ABBRID0EK4AI" xlink:type="simple">Mc</abbrev></td><td rowspan="1" colspan="1">B</td></tr><tr><td rowspan="1" colspan="1">1 <abbrev xmlns:xlink="http://www.w3.org/1999/xlink" xlink:title="very short macrochaeta" id="ABBRID0EV4AI" xlink:type="simple">Mcc</abbrev></td><td rowspan="1" colspan="1">E</td></tr><tr><td rowspan="1" colspan="1">2 <abbrev xmlns:xlink="http://www.w3.org/1999/xlink" xlink:title="mesochaeta" id="ABBRID0EA5AI" xlink:type="simple">me</abbrev></td><td rowspan="1" colspan="1">C, D</td></tr><tr><td rowspan="2" colspan="1">
                  <abbrev xmlns:xlink="http://www.w3.org/1999/xlink" xlink:title="frontal" id="ABBRID0EL5AI" xlink:type="simple">Fr</abbrev>
                </td><td rowspan="1" colspan="1">2 <abbrev xmlns:xlink="http://www.w3.org/1999/xlink" xlink:title="short macrochaeta" id="ABBRID0ET5AI" xlink:type="simple">Mc</abbrev></td><td rowspan="1" colspan="1">A</td></tr><tr><td rowspan="1" colspan="1">1 <abbrev xmlns:xlink="http://www.w3.org/1999/xlink" xlink:title="very short macrochaeta" id="ABBRID0E55AI" xlink:type="simple">Mcc</abbrev></td><td rowspan="1" colspan="1">O</td></tr><tr><td rowspan="2" colspan="1">
                  <abbrev xmlns:xlink="http://www.w3.org/1999/xlink" xlink:title="ocular" id="ABBRID0EJ6AI" xlink:type="simple">Oc</abbrev>
                </td><td rowspan="1" colspan="1">1Ml</td><td rowspan="1" colspan="1">Ocm</td></tr><tr><td rowspan="1" colspan="1">2 <abbrev xmlns:xlink="http://www.w3.org/1999/xlink" xlink:title="mesochaeta" id="ABBRID0EY6AI" xlink:type="simple">me</abbrev></td><td rowspan="1" colspan="1">Oca, Ocp</td></tr><tr><td rowspan="1" colspan="1">
                  <abbrev xmlns:xlink="http://www.w3.org/1999/xlink" xlink:title="dorsointernal" id="ABBRID0EDABI" xlink:type="simple">Di</abbrev>
                </td><td rowspan="1" colspan="1">1 <abbrev xmlns:xlink="http://www.w3.org/1999/xlink" xlink:title="long macrochaeta" id="ABBRID0ELABI" xlink:type="simple">Ml</abbrev></td><td rowspan="1" colspan="1">Di1</td></tr><tr><td rowspan="2" colspan="1">
                  <abbrev xmlns:xlink="http://www.w3.org/1999/xlink" xlink:title="dorsoexternal" id="ABBRID0EWABI" xlink:type="simple">De</abbrev>
                </td><td rowspan="1" colspan="1">1 <abbrev xmlns:xlink="http://www.w3.org/1999/xlink" xlink:title="long macrochaeta" id="ABBRID0E5ABI" xlink:type="simple">Ml</abbrev></td><td rowspan="1" colspan="1">De1</td></tr><tr><td rowspan="1" colspan="1">2 <abbrev xmlns:xlink="http://www.w3.org/1999/xlink" xlink:title="mesochaeta" id="ABBRID0EJBBI" xlink:type="simple">me</abbrev></td><td rowspan="1" colspan="1">De2, De3</td></tr><tr><td rowspan="2" colspan="1">
                  <abbrev xmlns:xlink="http://www.w3.org/1999/xlink" xlink:title="dorsolateral" id="ABBRID0EUBBI" xlink:type="simple">Dl</abbrev>
                </td><td rowspan="1" colspan="1">1 <abbrev xmlns:xlink="http://www.w3.org/1999/xlink" xlink:title="short macrochaeta" id="ABBRID0E3BBI" xlink:type="simple">Mc</abbrev></td><td rowspan="1" colspan="1">Dl1,</td></tr><tr><td rowspan="1" colspan="1">3 <abbrev xmlns:xlink="http://www.w3.org/1999/xlink" xlink:title="mesochaeta" id="ABBRID0EHCBI" xlink:type="simple">me</abbrev></td><td rowspan="1" colspan="1">Dl3,Dl5, Dl6</td></tr><tr><td rowspan="2" colspan="1">L</td><td rowspan="1" colspan="1">2 <abbrev xmlns:xlink="http://www.w3.org/1999/xlink" xlink:title="short macrochaeta" id="ABBRID0EVCBI" xlink:type="simple">Mc</abbrev></td><td rowspan="1" colspan="1">L1, L4</td></tr><tr><td rowspan="1" colspan="1">1 <abbrev xmlns:xlink="http://www.w3.org/1999/xlink" xlink:title="mesochaeta" id="ABBRID0EADBI" xlink:type="simple">me</abbrev></td><td rowspan="1" colspan="1">L3</td></tr><tr><td rowspan="2" colspan="1">
                  <abbrev xmlns:xlink="http://www.w3.org/1999/xlink" xlink:title="subocular" id="ABBRID0ELDBI" xlink:type="simple">So</abbrev>
                </td><td rowspan="1" colspan="1">2 <abbrev xmlns:xlink="http://www.w3.org/1999/xlink" xlink:title="short macrochaeta" id="ABBRID0ETDBI" xlink:type="simple">Mc</abbrev></td><td rowspan="2" colspan="1">uncertain</td></tr><tr><td rowspan="1" colspan="1">8 <abbrev xmlns:xlink="http://www.w3.org/1999/xlink" xlink:title="mesochaeta" id="ABBRID0E5DBI" xlink:type="simple">me</abbrev></td></tr></tbody></table></table-wrap><table-wrap id="T4" position="float" orientation="portrait"><label>Table 2b.</label><caption><p>Body tubercles and chaetotaxy of <italic><tp:taxon-name><tp:taxon-name-part taxon-name-part-type="genus" reg="Paralobella">Paralobella</tp:taxon-name-part> <tp:taxon-name-part taxon-name-part-type="species" reg="tianmuna">tianmuna</tp:taxon-name-part></tp:taxon-name></italic> sp. n.</p></caption><table id="TID0ESZBG" rules="all"><tbody><tr><th rowspan="1" colspan="5">Terga</th><th rowspan="1" colspan="6">Legs</th></tr><tr><td rowspan="1" colspan="1"/><td rowspan="1" colspan="1">
                  <abbrev xmlns:xlink="http://www.w3.org/1999/xlink" xlink:title="dorsointernal" id="ABBRID0EIFBI" xlink:type="simple">Di</abbrev>
                </td><td rowspan="1" colspan="1">
                  <abbrev xmlns:xlink="http://www.w3.org/1999/xlink" xlink:title="dorsoexternal" id="ABBRID0EQFBI" xlink:type="simple">De</abbrev>
                </td><td rowspan="1" colspan="1">
                  <abbrev xmlns:xlink="http://www.w3.org/1999/xlink" xlink:title="dorsolateral" id="ABBRID0EYFBI" xlink:type="simple">Dl</abbrev>
                </td><td rowspan="1" colspan="1">L</td><td rowspan="1" colspan="1">
                  <abbrev xmlns:xlink="http://www.w3.org/1999/xlink" xlink:title="subcoxa 2" id="ABBRID0EDGBI" xlink:type="simple">Scx2</abbrev>
                </td><td rowspan="1" colspan="1">
                  <abbrev xmlns:xlink="http://www.w3.org/1999/xlink" xlink:title="coxa" id="ABBRID0ELGBI" xlink:type="simple">Cx</abbrev>
                </td><td rowspan="1" colspan="2">
                  <abbrev xmlns:xlink="http://www.w3.org/1999/xlink" xlink:title="trochanter" id="ABBRID0ETGBI" xlink:type="simple">Tr</abbrev>
                </td><td rowspan="1" colspan="1">
                  <abbrev xmlns:xlink="http://www.w3.org/1999/xlink" xlink:title="femur" id="ABBRID0E2GBI" xlink:type="simple">Fe</abbrev>
                </td><td rowspan="1" colspan="1">T</td></tr><tr><td rowspan="1" colspan="1">
                  <abbrev xmlns:xlink="http://www.w3.org/1999/xlink" xlink:title="thorax" id="ABBRID0EHHBI" xlink:type="simple">Th</abbrev>.I</td><td rowspan="1" colspan="1">1</td><td rowspan="1" colspan="1">2</td><td rowspan="1" colspan="1">1</td><td rowspan="1" colspan="1">–</td><td rowspan="1" colspan="1">0</td><td rowspan="1" colspan="1">3</td><td rowspan="1" colspan="2">6</td><td rowspan="1" colspan="1">13</td><td rowspan="1" colspan="1">19</td></tr><tr><td rowspan="1" colspan="1">
                  <abbrev xmlns:xlink="http://www.w3.org/1999/xlink" xlink:title="thorax" id="ABBRID0ELIBI" xlink:type="simple">Th</abbrev>.II</td><td rowspan="1" colspan="1">3</td><td rowspan="1" colspan="1">4+s</td><td rowspan="1" colspan="1">4+s+<abbrev xmlns:xlink="http://www.w3.org/1999/xlink" xlink:title="s-microchaeta" id="ABBRID0EZIBI" xlink:type="simple">ms</abbrev></td><td rowspan="1" colspan="1">3</td><td rowspan="1" colspan="1">2</td><td rowspan="1" colspan="1">7</td><td rowspan="1" colspan="2">6</td><td rowspan="1" colspan="1">12</td><td rowspan="1" colspan="1">19</td></tr><tr><td rowspan="1" colspan="1">
                  <abbrev xmlns:xlink="http://www.w3.org/1999/xlink" xlink:title="thorax" id="ABBRID0ETJBI" xlink:type="simple">Th</abbrev>.III</td><td rowspan="1" colspan="1">3</td><td rowspan="1" colspan="1">4+s</td><td rowspan="1" colspan="1">4+s</td><td rowspan="1" colspan="1">3</td><td rowspan="1" colspan="1">2</td><td rowspan="1" colspan="1">8</td><td rowspan="1" colspan="2">6</td><td rowspan="1" colspan="1">11</td><td rowspan="1" colspan="1">18</td></tr><tr><td rowspan="1" colspan="5">
                  <bold>Terga</bold>
                </td><td rowspan="1" colspan="6">
                  <bold>sterna</bold>
                </td></tr><tr><td rowspan="1" colspan="1">
                  <abbrev xmlns:xlink="http://www.w3.org/1999/xlink" xlink:title="abdomen" id="ABBRID0EELBI" xlink:type="simple">Abd</abbrev>. I</td><td rowspan="1" colspan="1">2</td><td rowspan="1" colspan="1">3+ s</td><td rowspan="1" colspan="1">2</td><td rowspan="1" colspan="1">6+s</td><td rowspan="1" colspan="1">
                  <abbrev xmlns:xlink="http://www.w3.org/1999/xlink" xlink:title="ventral tube" id="ABBRID0EYLBI" xlink:type="simple">VT</abbrev>
                </td><td rowspan="1" colspan="2">4</td><td rowspan="1" colspan="1"/><td rowspan="1" colspan="1"/><td rowspan="1" colspan="1"/></tr><tr><td rowspan="1" colspan="1">
                  <abbrev xmlns:xlink="http://www.w3.org/1999/xlink" xlink:title="abdomen" id="ABBRID0ENMBI" xlink:type="simple">Abd</abbrev>. II</td><td rowspan="1" colspan="1">2</td><td rowspan="1" colspan="1">3+ s</td><td rowspan="1" colspan="1">2</td><td rowspan="1" colspan="1">6+s</td><td rowspan="1" colspan="1">
                  <abbrev xmlns:xlink="http://www.w3.org/1999/xlink" xlink:title="ventroexternal" id="ABBRID0EBNBI" xlink:type="simple">Ve</abbrev>
                </td><td rowspan="1" colspan="2">4</td><td rowspan="1" colspan="1">
                  <abbrev xmlns:xlink="http://www.w3.org/1999/xlink" xlink:title="ventrolateral" id="ABBRID0EMNBI" xlink:type="simple">Vl</abbrev>
                </td><td rowspan="1" colspan="1">–</td><td rowspan="1" colspan="1"/></tr><tr><td rowspan="1" colspan="1">
                  <abbrev xmlns:xlink="http://www.w3.org/1999/xlink" xlink:title="abdomen" id="ABBRID0E2NBI" xlink:type="simple">Abd</abbrev>. III</td><td rowspan="1" colspan="1">2</td><td rowspan="1" colspan="1">3+ s</td><td rowspan="1" colspan="1">2</td><td rowspan="1" colspan="1">6+s</td><td rowspan="1" colspan="1">
                  <abbrev xmlns:xlink="http://www.w3.org/1999/xlink" xlink:title="ventroexternal" id="ABBRID0EPOBI" xlink:type="simple">Ve</abbrev>
                </td><td rowspan="1" colspan="2">4</td><td rowspan="1" colspan="1">
                  <abbrev xmlns:xlink="http://www.w3.org/1999/xlink" xlink:title="furcal" id="ABBRID0E1OBI" xlink:type="simple">Fu</abbrev>
                </td><td rowspan="1" colspan="1">3</td><td rowspan="1" colspan="1"/></tr><tr><td rowspan="1" colspan="1">
                  <abbrev xmlns:xlink="http://www.w3.org/1999/xlink" xlink:title="abdomen" id="ABBRID0EJPBI" xlink:type="simple">Abd</abbrev>. IV</td><td rowspan="1" colspan="1">2</td><td rowspan="1" colspan="1">2+ s</td><td rowspan="1" colspan="1">3</td><td rowspan="1" colspan="1">7+s</td><td rowspan="1" colspan="1">
                  <abbrev xmlns:xlink="http://www.w3.org/1999/xlink" xlink:title="ventroexternal" id="ABBRID0E4PBI" xlink:type="simple">Ve</abbrev>
                </td><td rowspan="1" colspan="2">7(8)</td><td rowspan="1" colspan="1">
                  <abbrev xmlns:xlink="http://www.w3.org/1999/xlink" xlink:title="ventrolateral" id="ABBRID0EIQBI" xlink:type="simple">Vl</abbrev>
                </td><td rowspan="1" colspan="1">5</td><td rowspan="1" colspan="1"/></tr><tr><td rowspan="1" colspan="1">
                  <abbrev xmlns:xlink="http://www.w3.org/1999/xlink" xlink:title="abdomen" id="ABBRID0EXQBI" xlink:type="simple">Abd</abbrev>. V</td><td rowspan="1" colspan="1">3</td><td rowspan="1" colspan="1">s</td><td rowspan="1" colspan="1">4</td><td rowspan="1" colspan="1"/><td rowspan="1" colspan="1">
                  <abbrev xmlns:xlink="http://www.w3.org/1999/xlink" xlink:title="antegenital" id="ABBRID0ELRBI" xlink:type="simple">Ag</abbrev>
                </td><td rowspan="1" colspan="2">3</td><td rowspan="1" colspan="1">
                  <abbrev xmlns:xlink="http://www.w3.org/1999/xlink" xlink:title="ventrolateral" id="ABBRID0EWRBI" xlink:type="simple">Vl</abbrev>
                </td><td rowspan="1" colspan="1">2</td><td rowspan="1" colspan="1"/></tr><tr><td rowspan="1" colspan="1">
                  <abbrev xmlns:xlink="http://www.w3.org/1999/xlink" xlink:title="abdomen" id="ABBRID0EFSBI" xlink:type="simple">Abd</abbrev>. VI</td><td rowspan="1" colspan="1">7</td><td rowspan="1" colspan="1"/><td rowspan="1" colspan="1"/><td rowspan="1" colspan="1"/><td rowspan="1" colspan="1">
                  <abbrev xmlns:xlink="http://www.w3.org/1999/xlink" xlink:title="ventroexternal" id="ABBRID0EZSBI" xlink:type="simple">Ve</abbrev>
                </td><td rowspan="1" colspan="2">14</td><td rowspan="1" colspan="1">
                  <abbrev xmlns:xlink="http://www.w3.org/1999/xlink" xlink:title="ventroexternal" id="ABBRID0EETBI" xlink:type="simple">Ve</abbrev>
                </td><td rowspan="1" colspan="1">6</td><td rowspan="1" colspan="1"/></tr></tbody></table></table-wrap></tp:treatment-sec><ref-list><ref id="B7"><mixed-citation xmlns:xlink="http://www.w3.org/1999/xlink" xlink:type="simple">
          <person-group><name name-style="western"><surname>Jiang</surname><given-names>JG</given-names></name><name name-style="western"><surname>Luan</surname><given-names>YX</given-names></name><name name-style="western"><surname>Yin</surname><given-names>WY</given-names></name></person-group> (<year>2012</year>) <article-title><italic><tp:taxon-name><tp:taxon-name-part taxon-name-part-type="genus">Paralobella</tp:taxon-name-part> <tp:taxon-name-part taxon-name-part-type="species">palustris</tp:taxon-name-part></tp:taxon-name></italic> sp. nov. (<tp:taxon-name><tp:taxon-name-part taxon-name-part-type="order">Collembola</tp:taxon-name-part></tp:taxon-name>: <tp:taxon-name><tp:taxon-name-part taxon-name-part-type="family">Neanuridae</tp:taxon-name-part></tp:taxon-name>: <tp:taxon-name><tp:taxon-name-part taxon-name-part-type="subfamily">Neanurinae</tp:taxon-name-part></tp:taxon-name>) from China, with remarks and key to species of the genus.</article-title> <source>Zootaxa</source> <volume>3500</volume>: <fpage>70</fpage>–<lpage>76</lpage>.</mixed-citation></ref><ref id="B10"><mixed-citation xmlns:xlink="http://www.w3.org/1999/xlink" xlink:type="simple">
          <person-group><name name-style="western"><surname>Luo</surname><given-names>YZ</given-names></name><name name-style="western"><surname>Palacios-Vargas</surname><given-names>JG</given-names></name></person-group> (<year>2016</year>) <article-title>On the genus <italic><tp:taxon-name><tp:taxon-name-part taxon-name-part-type="genus">Paralobella</tp:taxon-name-part></tp:taxon-name></italic> (<tp:taxon-name><tp:taxon-name-part taxon-name-part-type="order">Collembola</tp:taxon-name-part></tp:taxon-name>: <tp:taxon-name><tp:taxon-name-part taxon-name-part-type="family">Neanuridae</tp:taxon-name-part></tp:taxon-name>: <tp:taxon-name><tp:taxon-name-part taxon-name-part-type="tribe">Lobellini</tp:taxon-name-part></tp:taxon-name>) with description of a new Chinese species.</article-title> <source>Zootaxa</source> <volume>4066</volume>(<issue>3</issue>): <fpage>343</fpage>–<lpage>350</lpage>. <ext-link xlink:type="simple" ext-link-type="doi" xlink:href="10.11646/zootaxa.4066.3.10">https://doi.org/10.11646/zootaxa.4066.3.10</ext-link></mixed-citation></ref></ref-list></tp:taxon-treatment>
